# Supplementary material for: De novo design of protein minibinder agonists of TLR3
Source: Nat Commun. 2025 Jan 31;16:1234. doi: 10.1038/s41467-025-56369-w (PMC11785957; doi:10.1038/s41467-025-56369-w)
Supplement: Supplementary file 6 — Source Data [file 41467_2025_56369_MOESM6_ESM.xlsx]

## Sheet: Fig.2b
minibinder 7 BLI														minibinder 8 BLI
Time (s)	1000 nM	1000 nM fit	500 nM	500 nM fit	250 nM	250 nM fit	125 nM	125 nM fit	62.5 nM	62.5 nM fit	31.25 nM	31.25 nM fit		Time (s)	1000 nM	1000 nM fit	500 nM	500 nM fit	250 nM	250 nM fit	125 nM	125 nM fit	62.5 nM	62.5 nM fit	31.25 nM	31.25 nM fit
0	0.0119793	0	0.0125191	0	0.0170445	0	0.00557245	0	0.00681849	0	-0.00339458	0		0	0.0144762	0	-0.0001864	0	-0.00342911	0	-0.00592144	0	0.00095745	0	-0.00411707	0
0.2	0.0141095	0.00199771	0.015052	0.00094908	0.0190783	0.00050576	0.00728421	0.00026213	0.00792608	0.00014846	-0.00231327	6.703e-05		0.2	0.0155504	0.00057987	0.00055306	0.00028262	-0.00218074	0.00012846	-0.00407462	6.224e-05	0.0018685	3.771e-05	-0.00278682	3.777e-05
0.4	0.0164047	0.00399268	0.0181338	0.0018973	0.0211184	0.00101119	0.00942419	0.00052413	0.00932645	0.00029685	-0.00100746	0.00013403		0.4	0.0166583	0.00115911	0.0013566	0.000565	-0.00111379	0.00025683	-0.00244885	0.00012443	0.00240149	7.539e-05	-0.00155055	7.552e-05
0.6	0.0194331	0.00598492	0.0214379	0.00284468	0.0233723	0.00151628	0.0116145	0.00078598	0.0112112	0.00044517	0.00047767	0.00020101		0.6	0.018332	0.0017377	0.00283663	0.00084714	0.00034601	0.0003851	8.629e-05	0.00018659	0.00349886	0.00011306	0.00030475	0.00011325
0.8	0.0226846	0.00797442	0.0245692	0.00379122	0.0253975	0.00202105	0.0141147	0.0010477	0.0127601	0.00059342	0.00204922	0.00026795		0.8	0.019187	0.00231565	0.00365355	0.00112903	0.00124397	0.00051328	0.00176353	0.0002487	0.0041568	0.00015069	0.00129317	0.00015096
1	0.0263358	0.0099612	0.0271173	0.00473691	0.0276415	0.00252548	0.0164086	0.00130927	0.014615	0.0007416	0.00366343	0.00033486		1	0.0208336	0.00289297	0.00470011	0.00141069	0.00275474	0.00064137	0.00350126	0.00031078	0.00519926	0.00018831	0.0028166	0.00018864
1.2	0.0297708	0.0119453	0.0302175	0.00568175	0.0298333	0.00302959	0.01866	0.0015707	0.0161826	0.00088971	0.00520145	0.00040174		1.2	0.0221279	0.00346964	0.00552395	0.0016921	0.00372034	0.00076936	0.00475117	0.00037281	0.00582711	0.0002259	0.00410679	0.00022629
1.4	0.0333198	0.0139266	0.0332828	0.00662575	0.03222	0.00353336	0.0205277	0.00183199	0.0179641	0.00103774	0.00662779	0.0004686		1.4	0.0234132	0.00404568	0.0069402	0.00197328	0.00509315	0.00089726	0.00634211	0.0004348	0.00679669	0.00026346	0.00562731	0.00026393
1.6	0.037044	0.0159052	0.0356123	0.0075689	0.0343924	0.0040368	0.0227883	0.00209315	0.0195822	0.00118571	0.00828478	0.00053542		1.6	0.0246101	0.00462108	0.00797074	0.00225421	0.00604534	0.00102507	0.00751084	0.00049675	0.00745361	0.000301	0.0065828	0.00030154
1.8	0.0403757	0.0178811	0.0375722	0.00851121	0.0360424	0.00453992	0.02417	0.00235416	0.0207701	0.00133361	0.00905672	0.00060221		1.8	0.0253936	0.00519585	0.00877755	0.00253491	0.00671756	0.00115278	0.00864732	0.00055865	0.0079778	0.00033852	0.00750802	0.00033913
2	0.043166	0.0198543	0.0389537	0.00945268	0.0369464	0.0050427	0.0252854	0.00261503	0.0218077	0.00148143	0.00950432	0.00066898		2	0.0263442	0.00576998	0.00922551	0.00281536	0.00757071	0.0012804	0.00902334	0.00062052	0.00848345	0.00037602	0.00820012	0.00037669
2.2	0.0452847	0.0218248	0.0393493	0.0103933	0.0375262	0.00554516	0.0254203	0.00287576	0.0219635	0.00162919	0.00957178	0.00073571		2.2	0.027246	0.00634348	0.0101958	0.00309558	0.0081882	0.00140793	0.0095498	0.00068234	0.00865127	0.00041349	0.00889495	0.00041423
2.4	0.0475797	0.0237926	0.0400834	0.0113331	0.0377231	0.00604728	0.025583	0.00313636	0.0218358	0.00177688	0.00952603	0.00080241		2.4	0.0280074	0.00691634	0.0108886	0.00337555	0.00880327	0.00153537	0.00994677	0.00074413	0.00915474	0.00045093	0.00962689	0.00045175
2.6	0.05003	0.0257577	0.0412172	0.012272	0.0384923	0.00654908	0.0266735	0.00339681	0.0221851	0.00192449	0.00995044	0.00086909		2.6	0.0281556	0.00748857	0.0112264	0.00365529	0.00864009	0.00166271	0.0102157	0.00080587	0.00919454	0.00048836	0.00989414	0.00048924
2.8	0.0522482	0.0277201	0.0429451	0.0132102	0.0400325	0.00705055	0.027667	0.00365713	0.022784	0.00207203	0.0106585	0.00093573		2.8	0.028419	0.00806016	0.0118792	0.00393479	0.00912647	0.00178996	0.0108122	0.00086757	0.00997457	0.00052576	0.0107069	0.00052671
3	0.0541791	0.0296798	0.0434862	0.0141474	0.0405438	0.00755169	0.0278172	0.0039173	0.0222758	0.00221951	0.0105824	0.00100234		3	0.0288637	0.00863113	0.0124027	0.00421405	0.0095988	0.00191712	0.0109645	0.00092923	0.0099154	0.00056313	0.0107983	0.00056416
3.2	0.0566011	0.0316369	0.0448795	0.0150839	0.041445	0.0080525	0.0280129	0.00417734	0.0225632	0.00236691	0.0109329	0.00106893		3.2	0.0297202	0.00920146	0.013059	0.00449307	0.0101342	0.00204418	0.0117097	0.00099085	0.0104643	0.00060048	0.0114389	0.00060159
3.4	0.0588023	0.0335912	0.0457497	0.0160195	0.0418968	0.00855298	0.0283342	0.00443723	0.0227427	0.00251425	0.0112035	0.00113548		3.4	0.0300877	0.00977117	0.0132509	0.00477185	0.0108337	0.00217115	0.0117737	0.00105243	0.0110644	0.00063781	0.0117447	0.00063899
3.6	0.0604685	0.0355429	0.0460746	0.0169542	0.0423242	0.00905314	0.0284419	0.00469699	0.022923	0.00266151	0.0111695	0.00120201		3.6	0.0302084	0.0103402	0.0134932	0.00505039	0.010785	0.00229803	0.0117259	0.00111397	0.0114266	0.00067512	0.0122229	0.00067637
3.8	0.0624638	0.0374919	0.0473179	0.0178881	0.0431199	0.00955297	0.0294159	0.00495661	0.0237027	0.00280871	0.011492	0.0012685		3.8	0.0303003	0.0109087	0.013917	0.0053287	0.0113022	0.00242482	0.0118636	0.00117546	0.0117722	0.0007124	0.0123948	0.00071372
4	0.0644886	0.0394382	0.0483185	0.0188212	0.0441617	0.0100525	0.030214	0.00521608	0.0240876	0.00295583	0.0117293	0.00133497		4	0.030613	0.0114765	0.0146468	0.00560677	0.0118067	0.00255151	0.0123749	0.00123692	0.0115549	0.00074965	0.0124135	0.00075106
4.2	0.0662625	0.0413818	0.0492887	0.0197535	0.0448877	0.0105516	0.0306437	0.00547542	0.0243942	0.00310288	0.011804	0.00140141		4.2	0.0309481	0.0120437	0.014612	0.0058846	0.0118367	0.00267811	0.0122376	0.00129833	0.0116034	0.00078689	0.0122364	0.00078836
4.4	0.0683792	0.0433228	0.0505842	0.0206849	0.0450342	0.0110505	0.0314531	0.00573462	0.0248009	0.00324987	0.0119078	0.00146781		4.4	0.0311898	0.0126102	0.0152094	0.00616219	0.0117316	0.00280462	0.0120688	0.0013597	0.0113569	0.0008241	0.0122589	0.00082565
4.6	0.0708828	0.0452612	0.0516921	0.0216155	0.0458931	0.011549	0.0324589	0.00599369	0.0260866	0.00339678	0.0128092	0.00153419		4.6	0.0318584	0.0131762	0.0156451	0.00643955	0.0120083	0.00293104	0.0124833	0.00142104	0.0115059	0.00086128	0.0124245	0.00086291
4.8	0.0730284	0.0471968	0.0523933	0.0225452	0.0463853	0.0120472	0.0329668	0.00625261	0.0263505	0.00354362	0.0132504	0.00160054		4.8	0.0319091	0.0137415	0.0154605	0.00671667	0.0120371	0.00305736	0.0118887	0.00148233	0.0111087	0.00089845	0.0120507	0.00090015
5	0.075177	0.0491299	0.0531292	0.0234742	0.0470964	0.0125451	0.0332992	0.00651139	0.0266979	0.0036904	0.013591	0.00166685		5	0.0326526	0.0143062	0.0156829	0.00699355	0.0122692	0.0031836	0.0117929	0.00154358	0.0107948	0.00093559	0.0124618	0.00093737
5.2	0.0770654	0.0510602	0.0553966	0.0244023	0.0477786	0.0130426	0.0339274	0.00677004	0.0269141	0.0038371	0.014001	0.00173314		5.2	0.0329632	0.0148702	0.0156399	0.00727019	0.0122564	0.00330974	0.0117253	0.00160479	0.0108144	0.0009727	0.012143	0.00097456
5.4	0.0789864	0.0529879	0.0566342	0.0253295	0.0484942	0.0135398	0.0339496	0.00702854	0.0273976	0.00398373	0.0141327	0.0017994		5.4	0.0334541	0.0154337	0.0163219	0.0075466	0.0129669	0.00343579	0.012383	0.00166596	0.0113572	0.00100979	0.0124592	0.00101174
5.6	0.081177	0.054913	0.0576077	0.026256	0.0489424	0.0140367	0.0345723	0.00728691	0.0276316	0.0041303	0.0146213	0.00186563		5.6	0.034073	0.0159965	0.0160867	0.00782278	0.0129893	0.00356174	0.0123225	0.00172709	0.0112269	0.00104686	0.0123298	0.00104888
5.8	0.0828758	0.0568355	0.0589091	0.0271816	0.0494882	0.0145333	0.034786	0.00754514	0.0280595	0.00427679	0.0142873	0.00193183		5.8	0.03456	0.0165587	0.0164828	0.00809872	0.013537	0.00368761	0.0125004	0.00178818	0.0115259	0.00108391	0.0126828	0.00108601
6	0.0844591	0.0587553	0.0596021	0.0281064	0.0495254	0.0150295	0.0351153	0.00780323	0.0282978	0.00442322	0.0141628	0.001998		6	0.0355708	0.0171203	0.0164897	0.00837442	0.0142465	0.00381338	0.0130907	0.00184922	0.0118012	0.00112093	0.0131397	0.00112311
6.2	0.0863287	0.0606725	0.0605321	0.0290303	0.0503878	0.0155254	0.0352598	0.00806119	0.0281487	0.00456957	0.0146537	0.00206414		6.2	0.0363063	0.0176812	0.017013	0.00864988	0.0145652	0.00393906	0.0134843	0.00191023	0.01153	0.00115793	0.0132499	0.00116019
6.4	0.0885259	0.062587	0.0614957	0.0299535	0.0510447	0.016021	0.0357804	0.008319	0.028509	0.00471586	0.0150628	0.00213025		6.4	0.0370066	0.0182415	0.0171862	0.00892511	0.0146379	0.00406466	0.0137523	0.00197119	0.0120042	0.0011949	0.0135633	0.00119724
6.6	0.0906845	0.0644989	0.0627499	0.0308758	0.0523938	0.0165163	0.0368209	0.00857668	0.0292751	0.00486207	0.0155893	0.00219633		6.6	0.0379138	0.0188013	0.0175052	0.00920011	0.0143098	0.00419015	0.0142647	0.00203212	0.0122013	0.00123185	0.0138907	0.00123428
6.8	0.0923423	0.0664082	0.0632964	0.0317972	0.0529639	0.0170112	0.036549	0.00883422	0.029561	0.00500822	0.0153504	0.00226238		6.8	0.0387224	0.0193604	0.0181559	0.00947487	0.0145506	0.00431556	0.0147128	0.002093	0.0124575	0.00126878	0.0141489	0.00127129
7	0.0938221	0.0683149	0.0640474	0.0327179	0.0534612	0.0175058	0.036769	0.00909162	0.0296668	0.00515429	0.0153085	0.0023284		7	0.0395554	0.0199188	0.0184396	0.0097494	0.0148456	0.00444088	0.015286	0.00215385	0.0128364	0.00130568	0.0143225	0.00130828
7.2	0.0953183	0.070219	0.0649272	0.0336377	0.0539702	0.0180001	0.0367507	0.00934888	0.0294675	0.0053003	0.0148255	0.0023944		7.2	0.0403744	0.0204767	0.0188419	0.0100237	0.0150793	0.0045661	0.0155988	0.00221465	0.0138795	0.00134256	0.0149397	0.00134524
7.4	0.0967357	0.0721205	0.0655845	0.0345568	0.0542645	0.0184941	0.0370557	0.009606	0.0290991	0.00544624	0.014546	0.00246036		7.4	0.040523	0.0210339	0.0192068	0.0102977	0.015304	0.00469124	0.015286	0.00227542	0.0141911	0.00137942	0.0156706	0.00138218
7.6	0.0979925	0.0740193	0.0664952	0.0354749	0.054766	0.0189877	0.0372127	0.00986299	0.0295871	0.00559211	0.0145693	0.00252629		7.6	0.0408722	0.0215906	0.0200191	0.0105716	0.015568	0.00481628	0.0157083	0.00233614	0.0148148	0.00141625	0.0160131	0.0014191
7.8	0.100506	0.0759156	0.0680891	0.0363923	0.0556182	0.019481	0.0382966	0.0101198	0.0302207	0.0057379	0.0148426	0.0025922		7.8	0.0415829	0.0221466	0.0206847	0.0108452	0.0164548	0.00494123	0.0161517	0.00239682	0.0152286	0.00145306	0.0164204	0.001456
8	0.101958	0.0778092	0.0690878	0.0373089	0.0564177	0.019974	0.0383853	0.0103766	0.0302602	0.00588363	0.0147978	0.00265807		8	0.0419418	0.022702	0.0207067	0.0111185	0.0159688	0.00506609	0.0162797	0.00245746	0.015056	0.00148985	0.015756	0.00149287
8.2	0.103541	0.0797003	0.0695651	0.0382246	0.0563296	0.0204667	0.0381088	0.0106331	0.0303548	0.00602929	0.0145742	0.00272392		8.2	0.0422853	0.0232567	0.0208779	0.0113916	0.0154895	0.00519086	0.0160373	0.00251806	0.0151381	0.00152662	0.0159822	0.00152972
8.4	0.105551	0.0815888	0.0705317	0.0391395	0.0566651	0.020959	0.0382537	0.0108896	0.0300977	0.00617488	0.0149202	0.00278973		8.4	0.0427498	0.0238109	0.0214007	0.0116645	0.0155005	0.00531554	0.0162884	0.00257863	0.0151093	0.00156336	0.0161531	0.00156655
8.6	0.10748	0.0834746	0.0718459	0.0400536	0.0577971	0.0214511	0.0382586	0.0111459	0.0306288	0.0063204	0.0157267	0.00285552		8.6	0.0432322	0.0243645	0.0216277	0.0119372	0.0160552	0.00544012	0.0167246	0.00263915	0.015121	0.00160007	0.0161811	0.00160335
8.8	0.108931	0.0853579	0.0732028	0.0409669	0.0581566	0.0219428	0.0375463	0.011402	0.030342	0.00646585	0.0158806	0.00292128		8.8	0.0434833	0.0249174	0.0216216	0.0122096	0.0160277	0.00556462	0.0170901	0.00269963	0.0147399	0.00163677	0.0163405	0.00164013
9	0.11041	0.0872387	0.0741127	0.0418794	0.0583724	0.0224342	0.0375948	0.011658	0.0300281	0.00661124	0.0157262	0.00298701		9	0.0441349	0.0254697	0.0219006	0.0124818	0.0159284	0.00568903	0.0175329	0.00276007	0.0146592	0.00167344	0.016286	0.00167689
9.2	0.112103	0.0891168	0.0757469	0.042791	0.0592017	0.0229252	0.0379542	0.0119139	0.0303508	0.00675655	0.0158914	0.00305271		9.2	0.0445511	0.0260215	0.0222647	0.0127537	0.0162872	0.00581334	0.018089	0.00282047	0.0148919	0.00171009	0.0159206	0.00171363
9.4	0.113913	0.0909923	0.0763952	0.0437018	0.0597801	0.023416	0.0375077	0.0121697	0.0303261	0.00690179	0.0159399	0.00311837		9.4	0.0448105	0.0265726	0.0225887	0.0130255	0.0165818	0.00593757	0.0181605	0.00288083	0.0145507	0.00174671	0.0162124	0.00175034
9.6	0.115996	0.0928653	0.077985	0.0446119	0.0607545	0.0239064	0.0382884	0.0124253	0.0307603	0.00704697	0.0164503	0.00318401		9.6	0.0451202	0.0271231	0.0226244	0.013297	0.0165344	0.0060617	0.0179627	0.00294115	0.0141481	0.00178331	0.0159112	0.00178703
9.8	0.118019	0.0947358	0.0792039	0.0455211	0.0614787	0.0243965	0.0391212	0.0126808	0.0313335	0.00719207	0.0171452	0.00324963		9.8	0.0456528	0.027673	0.0235751	0.0135682	0.0165362	0.00618575	0.0186398	0.00300143	0.0140438	0.00181989	0.0160133	0.0018237
10	0.119968	0.0966036	0.0798931	0.0464295	0.0615976	0.0248863	0.0391461	0.0129361	0.0311965	0.00733711	0.0174884	0.00331521		10	0.0463758	0.0282223	0.0238096	0.0138393	0.0166659	0.0063097	0.0190262	0.00306166	0.0139314	0.00185644	0.0155607	0.00186035
10.2	0.122369	0.0984689	0.080889	0.047337	0.0623557	0.0253757	0.0395945	0.0131913	0.0316865	0.00748208	0.0182181	0.00338076		10.2	0.0469947	0.028771	0.0243697	0.0141101	0.0165857	0.00643356	0.0186629	0.00312186	0.0134847	0.00189297	0.0146308	0.00189697
10.4	0.124306	0.100332	0.0816151	0.0482438	0.0629359	0.0258648	0.039943	0.0134464	0.032217	0.00762697	0.0181567	0.00344628		10.4	0.0477106	0.029319	0.0245147	0.0143806	0.0166267	0.00655733	0.0188575	0.00318202	0.0136958	0.00192948	0.0148264	0.00193357
10.6	0.126124	0.102192	0.0825437	0.0491498	0.0639132	0.0263537	0.0408488	0.0137013	0.0324082	0.0077718	0.0181864	0.00351178		10.6	0.0484613	0.0298665	0.0242718	0.014651	0.0168588	0.00668102	0.019208	0.00324214	0.0133493	0.00196597	0.0146168	0.00197015
10.8	0.127161	0.10405	0.0831976	0.0500549	0.0637951	0.0268421	0.0410582	0.0139561	0.0324107	0.00791656	0.0180474	0.00357724		10.8	0.0493644	0.0304134	0.0245211	0.0149211	0.0174109	0.00680461	0.0193909	0.00330222	0.0133278	0.00200243	0.0147438	0.0020067
11	0.128574	0.105905	0.0847423	0.0509593	0.0643886	0.0273303	0.0417212	0.0142108	0.0324927	0.00806125	0.017806	0.00364268		11	0.0500895	0.0309596	0.0241878	0.0151909	0.0183774	0.00692811	0.0195331	0.00336226	0.0139637	0.00203887	0.0147554	0.00204323
11.2	0.130236	0.107757	0.0854326	0.0518628	0.0644654	0.0278182	0.0419015	0.0144653	0.0324198	0.00820588	0.0177151	0.00370808		11.2	0.0507488	0.0315053	0.0241887	0.0154606	0.0186836	0.00705152	0.0193163	0.00342226	0.0146107	0.00207528	0.0152746	0.00207974
11.4	0.13201	0.109607	0.0869311	0.0527655	0.0647349	0.0283057	0.0426117	0.0147197	0.032726	0.00835043	0.0180064	0.00377346		11.4	0.0508803	0.0320503	0.0242373	0.01573	0.0190378	0.00717485	0.0189644	0.00348222	0.0145316	0.00211167	0.0156089	0.00211623
11.6	0.133551	0.111455	0.0881179	0.0536674	0.0652145	0.0287929	0.043003	0.0149739	0.0336504	0.00849491	0.0182167	0.00383881		11.6	0.0511852	0.0325948	0.0245817	0.0159992	0.0191422	0.00729808	0.0190185	0.00354214	0.0151485	0.00214804	0.0154927	0.00215269
11.8	0.13568	0.1133	0.0890302	0.0545686	0.0656732	0.0292798	0.0434032	0.015228	0.0336371	0.00863933	0.018059	0.00390412		11.8	0.0516007	0.0331386	0.0244833	0.0162681	0.0195729	0.00742122	0.0190619	0.00360202	0.0151829	0.00218439	0.0156758	0.00218914
12	0.13712	0.115142	0.0895912	0.0554689	0.0659947	0.0297664	0.0427613	0.015482	0.0334877	0.00878368	0.0181818	0.00396941		12	0.0516836	0.0336819	0.0245803	0.0165369	0.0190519	0.00754427	0.0186654	0.00366186	0.0149413	0.00222071	0.015173	0.00222555
12.2	0.13881	0.116982	0.0897621	0.0563684	0.066354	0.0302526	0.0427764	0.0157358	0.0331823	0.00892796	0.018062	0.00403467		12.2	0.0520594	0.0342245	0.0248361	0.0168054	0.0192218	0.00766724	0.0188288	0.00372165	0.0151544	0.00225701	0.0154121	0.00226195
12.4	0.140769	0.118819	0.0904272	0.0572671	0.0673835	0.0307386	0.0429559	0.0159895	0.0334303	0.00907217	0.018374	0.0040999		12.4	0.052361	0.0347666	0.0251821	0.0170736	0.0193234	0.00779011	0.0188687	0.00378141	0.0152265	0.00229329	0.0157193	0.00229833
12.6	0.142419	0.120654	0.0906651	0.058165	0.0681966	0.0312242	0.0427416	0.0162431	0.0336558	0.00921631	0.0177726	0.00416511		12.6	0.0525488	0.035308	0.0256403	0.0173417	0.0194969	0.0079129	0.0191833	0.00384113	0.0154689	0.00232954	0.0162748	0.00233468
12.8	0.143692	0.122486	0.0906444	0.059062	0.0684145	0.0317095	0.0425776	0.0164965	0.0334249	0.00936038	0.01707	0.00423028		12.8	0.0522933	0.0358489	0.0257029	0.0176095	0.0190581	0.00803559	0.0191372	0.00390081	0.0151414	0.00236577	0.0162824	0.00237101
13	0.14553	0.124316	0.0907681	0.0599584	0.0687364	0.0321945	0.0432947	0.0167498	0.0333817	0.00950438	0.0163266	0.00429542		13	0.0527851	0.0363891	0.0262674	0.017877	0.0189933	0.0081582	0.0192252	0.00396045	0.0155901	0.00240198	0.0164432	0.00240731
13.2	0.147505	0.126144	0.0910898	0.0608538	0.0694606	0.0326792	0.0434419	0.017003	0.0335464	0.00964832	0.0159482	0.00436054		13.2	0.0523757	0.0369288	0.0262524	0.0181444	0.0190371	0.00828071	0.0189159	0.00402005	0.0151982	0.00243817	0.0162735	0.0024436
13.4	0.149426	0.127968	0.0913802	0.0617485	0.0697644	0.0331635	0.0434248	0.017256	0.0332682	0.00979218	0.0160727	0.00442562		13.4	0.0531141	0.0374678	0.0266301	0.0184115	0.0191591	0.00840314	0.0188038	0.00407962	0.0154397	0.00247433	0.0161562	0.00247986
13.6	0.151226	0.129791	0.0919927	0.0626424	0.0701675	0.0336475	0.0439449	0.0175089	0.0334455	0.00993598	0.0160588	0.00449068		13.6	0.0539483	0.0380063	0.0275854	0.0186784	0.019604	0.00852548	0.019283	0.00413914	0.0156607	0.00251047	0.0162587	0.0025161
13.8	0.153665	0.131611	0.0928051	0.0635355	0.0710784	0.0341313	0.044843	0.0177616	0.0339271	0.0100797	0.0168246	0.00455571		13.8	0.0554585	0.0385442	0.0291418	0.0189451	0.0202865	0.00864772	0.0200245	0.00419862	0.0163329	0.00254658	0.0167578	0.00255232
14	0.155698	0.133428	0.0933875	0.0644278	0.0713707	0.0346146	0.0450783	0.0180143	0.0340978	0.0102234	0.0167731	0.00462071		14	0.0569135	0.0390814	0.0300618	0.0192115	0.021091	0.00876988	0.019979	0.00425806	0.0168908	0.00258268	0.0170093	0.00258851
14.2	0.15755	0.135243	0.0941254	0.0653193	0.0719601	0.0350977	0.0453416	0.0182667	0.0346503	0.010367	0.0168829	0.00468567		14.2	0.0579249	0.0396181	0.0303542	0.0194777	0.0212688	0.00889195	0.0199818	0.00431746	0.0167915	0.00261875	0.0169519	0.00262468
14.4	0.159869	0.137055	0.0960289	0.06621	0.0732913	0.0355805	0.0463082	0.0185191	0.0353126	0.0105105	0.0175967	0.00475062		14.4	0.058928	0.0401542	0.0305785	0.0197437	0.0216073	0.00901394	0.0199564	0.00437683	0.0167281	0.0026548	0.0176299	0.00266083
14.6	0.161556	0.138865	0.097826	0.0670999	0.0741212	0.036063	0.0472257	0.0187713	0.0356791	0.010654	0.0180549	0.00481553		14.6	0.0599038	0.0406897	0.0306829	0.0200095	0.0216729	0.00913583	0.0200218	0.00443615	0.0166886	0.00269082	0.0176702	0.00269696
14.8	0.162795	0.140672	0.098966	0.067989	0.0739816	0.0365451	0.0471597	0.0190234	0.035794	0.0107973	0.0181867	0.00488041		14.8	0.0605207	0.0412246	0.0309144	0.020275	0.0215906	0.00925763	0.0197978	0.00449543	0.0170673	0.00272682	0.0177015	0.00273306
15	0.164265	0.142477	0.100404	0.0688773	0.0742197	0.0370269	0.0469829	0.0192753	0.0359802	0.0109406	0.0183702	0.00494526		15	0.0609123	0.0417589	0.0308443	0.0205403	0.0212899	0.00937935	0.0196095	0.00455468	0.0171689	0.0027628	0.017813	0.00276915
15.2	0.165741	0.14428	0.101698	0.0697648	0.0750059	0.0375084	0.0471546	0.0195271	0.036226	0.0110839	0.0192219	0.00501009		15.2	0.0613534	0.0422926	0.0309127	0.0208054	0.0209768	0.00950097	0.0192606	0.00461388	0.0170152	0.00279876	0.0180466	0.00280521
15.4	0.167391	0.14608	0.103698	0.0706516	0.075979	0.0379896	0.0477368	0.0197788	0.037034	0.0112271	0.0199844	0.00507488		15.4	0.0616594	0.0428258	0.0308085	0.0210702	0.0209512	0.00962251	0.0190812	0.00467305	0.0169825	0.00283469	0.017548	0.00284124
15.6	0.169131	0.147877	0.105301	0.0715375	0.0767124	0.0384705	0.0479183	0.0200303	0.037324	0.0113702	0.0202264	0.00513965		15.6	0.0619267	0.0433583	0.0311305	0.0213348	0.0208244	0.00974396	0.0189998	0.00473217	0.0166911	0.0028706	0.0171239	0.00287726
15.8	0.171232	0.149672	0.106717	0.0724227	0.07747	0.038951	0.0480117	0.0202817	0.0377701	0.0115132	0.0208477	0.00520439		15.8	0.0628399	0.0438902	0.0314483	0.0215992	0.0213715	0.00986532	0.0192899	0.00479126	0.0167716	0.00290649	0.0169467	0.00291325
16	0.173476	0.151465	0.108253	0.073307	0.0785598	0.0394312	0.0483283	0.020533	0.0381338	0.0116562	0.0216281	0.0052691		16	0.062929	0.0444216	0.0315876	0.0218634	0.0206518	0.00998659	0.0193481	0.00485031	0.0167173	0.00294235	0.01608	0.00294922
16.2	0.175233	0.153255	0.109383	0.0741906	0.079631	0.0399112	0.0487557	0.0207841	0.0378933	0.0117991	0.0215599	0.00533378		16.2	0.0630653	0.0449524	0.031576	0.0221273	0.0204245	0.0101078	0.0193692	0.00490932	0.0170106	0.00297819	0.0160795	0.00298517
16.4	0.177072	0.155042	0.110646	0.0750733	0.0797898	0.0403908	0.0488542	0.0210351	0.0381512	0.011942	0.021533	0.00539843		16.4	0.0628435	0.0454826	0.0318319	0.022391	0.0204877	0.0102289	0.0193324	0.00496828	0.0168091	0.00301401	0.0156694	0.0030211
16.6	0.178962	0.156828	0.111462	0.0759553	0.0799476	0.0408701	0.0492113	0.021286	0.038085	0.0120848	0.0211832	0.00546305		16.6	0.0623478	0.0460122	0.0316286	0.0226545	0.0204659	0.0103499	0.0195447	0.00502721	0.0170081	0.00304981	0.0152439	0.003057
16.8	0.180839	0.15861	0.112101	0.0768365	0.0797046	0.0413491	0.0494874	0.0215367	0.0379306	0.0122275	0.0208371	0.00552764		16.8	0.0620345	0.0465412	0.031281	0.0229178	0.0210552	0.0104708	0.0197239	0.0050861	0.0168855	0.00308558	0.0146688	0.00309289
17	0.18285	0.160391	0.113192	0.0777169	0.0797137	0.0418277	0.0502687	0.0217873	0.038163	0.0123701	0.0206851	0.00559221		17	0.0626824	0.0470696	0.0310562	0.0231808	0.0214636	0.0105916	0.0200524	0.00514495	0.016637	0.00312134	0.0142763	0.00312875
17.2	0.185193	0.162168	0.113965	0.0785965	0.0793577	0.0423061	0.0503624	0.0220378	0.0382815	0.0125127	0.0202384	0.00565674		17.2	0.0628242	0.0475975	0.0308988	0.0234437	0.0223058	0.0107124	0.0198466	0.00520377	0.016443	0.00315706	0.0139425	0.00316458
17.4	0.187562	0.163944	0.114822	0.0794754	0.0796324	0.0427841	0.0510409	0.0222881	0.0388533	0.0126552	0.0205245	0.00572125		17.4	0.0635184	0.0481248	0.0313544	0.0237063	0.0224562	0.010833	0.0201568	0.00526254	0.0165018	0.00319277	0.0138689	0.0032004
17.6	0.189907	0.165717	0.115798	0.0803534	0.0796438	0.0432618	0.0514248	0.0225383	0.0391819	0.0127976	0.0205269	0.00578573		17.6	0.0642882	0.0486514	0.032005	0.0239686	0.0234482	0.0109536	0.0209175	0.00532127	0.0167724	0.00322845	0.0147239	0.00323619
17.8	0.19265	0.167488	0.117154	0.0812307	0.0805403	0.0437393	0.0520904	0.0227883	0.0396673	0.01294	0.020772	0.00585018		17.8	0.0657669	0.0491775	0.0328154	0.0242308	0.0242837	0.0110741	0.0215242	0.00537997	0.017162	0.00326411	0.015322	0.00327196
18	0.194116	0.169256	0.117457	0.0821072	0.0799946	0.0442164	0.0519783	0.0230383	0.0389769	0.0130823	0.0197949	0.0059146		18	0.0664109	0.0497031	0.0331963	0.0244927	0.0244226	0.0111945	0.0214432	0.00543862	0.01727	0.00329975	0.0159474	0.00330771
18.2	0.196099	0.171021	0.118719	0.0829828	0.0809164	0.0446932	0.0524381	0.0232881	0.0395045	0.0132245	0.0197516	0.00597899		18.2	0.0667199	0.050228	0.0333992	0.0247544	0.0243919	0.0113148	0.0215651	0.00549724	0.017132	0.00333537	0.0161212	0.00334344
18.4	0.19823	0.172785	0.119868	0.0838578	0.0816897	0.0451696	0.053042	0.0235377	0.0396257	0.0133667	0.019949	0.00604335		18.4	0.0669217	0.0507524	0.0338036	0.0250159	0.0243625	0.011435	0.0213233	0.00555582	0.016579	0.00337096	0.0168483	0.00337915
18.6	0.19933	0.174546	0.120196	0.0847319	0.0816546	0.0456458	0.0530471	0.0237872	0.0391914	0.0135088	0.0196049	0.00610769		18.6	0.0673699	0.0512761	0.0336728	0.0252771	0.0240852	0.0115551	0.021487	0.00561435	0.0165068	0.00340653	0.0171186	0.00341483
18.8	0.200375	0.176304	0.120187	0.0856052	0.0818984	0.0461217	0.0526885	0.0240366	0.0384377	0.0136508	0.0194734	0.00617199		18.8	0.0678853	0.0517993	0.0339873	0.0255381	0.0238629	0.0116752	0.0215874	0.00567285	0.0161662	0.00344208	0.0174485	0.00345049
19	0.202033	0.17806	0.121034	0.0864778	0.0827081	0.0465972	0.0532314	0.0242859	0.0386048	0.0137927	0.0195058	0.00623627		19	0.0682992	0.052322	0.0340524	0.025799	0.0235495	0.0117951	0.0214072	0.00573131	0.0160791	0.0034776	0.0173954	0.00348613
19.2	0.204001	0.179814	0.121774	0.0873496	0.0840325	0.0470724	0.0536302	0.024535	0.0389038	0.0139346	0.0198111	0.00630052		19.2	0.0686781	0.052844	0.0340973	0.0260595	0.0231768	0.011915	0.0213885	0.00578973	0.0160203	0.0035131	0.0172927	0.00352174
19.4	0.205589	0.181565	0.122685	0.0882206	0.0848327	0.0475474	0.0541198	0.024784	0.039337	0.0140765	0.0199047	0.00636474		19.4	0.0689977	0.0533655	0.034057	0.0263199	0.0232474	0.0120348	0.0213623	0.00584812	0.0162736	0.00354858	0.0169792	0.00355734
19.6	0.207554	0.183314	0.123713	0.0890908	0.0855684	0.048022	0.0545454	0.0250328	0.0393609	0.0142182	0.0197332	0.00642893		19.6	0.069332	0.0538864	0.0343144	0.02658	0.022944	0.0121544	0.0210426	0.00590646	0.0158843	0.00358404	0.0168038	0.00359291
19.8	0.209087	0.18506	0.124326	0.0899603	0.0871504	0.0484962	0.0549615	0.0252815	0.0400491	0.0143599	0.0202072	0.00649309		19.8	0.0700631	0.0544067	0.0345107	0.0268399	0.0227678	0.012274	0.0213305	0.00596477	0.0167488	0.00361948	0.016472	0.00362846
20	0.211158	0.186804	0.125818	0.090829	0.0883515	0.0489702	0.0552864	0.0255301	0.0401323	0.0145015	0.0210177	0.00655722		20	0.069956	0.0549264	0.0347055	0.0270996	0.0220783	0.0123936	0.0212375	0.00602303	0.0167599	0.00365489	0.0159776	0.00366399
20.2	0.211657	0.188546	0.126049	0.0916969	0.0884954	0.0494439	0.0547026	0.0257786	0.0395069	0.0146431	0.0202468	0.00662133		20.2	0.0704277	0.0554456	0.0354242	0.0273591	0.0223614	0.012513	0.0209955	0.00608126	0.0170379	0.00369028	0.0160724	0.0036995
20.4	0.212883	0.190285	0.126991	0.092564	0.0888603	0.0499173	0.0548778	0.0260269	0.0401007	0.0147846	0.0206751	0.00668541		20.4	0.070562	0.0559642	0.0356766	0.0276183	0.0225334	0.0126323	0.0213429	0.00613945	0.01688	0.00372565	0.0152515	0.00373498
20.6	0.214229	0.192022	0.127459	0.0934304	0.0894986	0.0503903	0.0550407	0.0262751	0.03993	0.014926	0.0209324	0.00674945		20.6	0.0709208	0.0564822	0.0359436	0.0278774	0.0228877	0.0127516	0.0218162	0.0061976	0.0170245	0.00376099	0.0155282	0.00377044
20.8	0.216173	0.193757	0.128249	0.0942959	0.0899247	0.0508631	0.055337	0.0265231	0.0401995	0.0150674	0.0213891	0.00681347		20.8	0.0714451	0.0569996	0.0360108	0.0281362	0.0234552	0.0128708	0.022083	0.00625571	0.0169452	0.00379631	0.0153174	0.00380588
21	0.217763	0.195489	0.129435	0.0951607	0.0904529	0.0513355	0.0555013	0.0267711	0.040887	0.0152086	0.0218932	0.00687746		21	0.0719827	0.0575165	0.0362152	0.0283948	0.0235454	0.0129898	0.021952	0.00631378	0.0164565	0.00383161	0.0153518	0.0038413
21.2	0.219526	0.197219	0.130256	0.0960248	0.0901742	0.0518076	0.0554024	0.0270189	0.0413301	0.0153499	0.0220458	0.00694143		21.2	0.0722486	0.0580328	0.0366021	0.0286531	0.0240446	0.0131088	0.0216065	0.00637181	0.0167994	0.00386689	0.0159758	0.0038767
21.4	0.221417	0.198946	0.131002	0.096888	0.0908531	0.0522795	0.0556506	0.0272665	0.0418695	0.015491	0.0227351	0.00700536		21.4	0.0728044	0.0585486	0.0371329	0.0289113	0.0238516	0.0132277	0.0217451	0.00642981	0.0169642	0.00390215	0.0163098	0.00391208
21.6	0.223354	0.200671	0.132241	0.0977505	0.0911491	0.052751	0.0555746	0.027514	0.0418347	0.0156321	0.0226567	0.00706926		21.6	0.0740526	0.0590637	0.0376521	0.0291692	0.0245718	0.0133466	0.0224688	0.00648776	0.0172315	0.00393738	0.0166959	0.00394743
21.8	0.224802	0.202394	0.132617	0.0986122	0.0914402	0.0532222	0.0553763	0.0277614	0.0414638	0.0157731	0.0219772	0.00713314		21.8	0.0751085	0.0595783	0.038011	0.0294269	0.024819	0.0134653	0.022768	0.00654568	0.0174595	0.00397259	0.0171177	0.00398276
22	0.226056	0.204114	0.133301	0.0994732	0.0914684	0.053693	0.0557909	0.0280087	0.0412148	0.0159141	0.0218215	0.00719699		22	0.075768	0.0600924	0.038379	0.0296844	0.0248884	0.0135839	0.0229392	0.00660356	0.0178392	0.00400778	0.0178303	0.00401807
22.2	0.228062	0.205832	0.134498	0.100333	0.0927405	0.0541636	0.0561876	0.0282558	0.0417714	0.0160549	0.0224346	0.00726081		22.2	0.0765754	0.0606058	0.0383944	0.0299417	0.0247143	0.0137025	0.0231091	0.0066614	0.0173986	0.00404295	0.0181797	0.00405336
22.4	0.22959	0.207548	0.134864	0.101193	0.0926733	0.0546339	0.0557821	0.0285028	0.0413343	0.0161958	0.0222546	0.0073246		22.4	0.0772478	0.0611187	0.0389692	0.0301987	0.0248694	0.013821	0.0229726	0.0067192	0.0169075	0.00407809	0.0183443	0.00408862
22.6	0.230681	0.209261	0.135599	0.102051	0.0926941	0.0551039	0.0557425	0.0287497	0.041016	0.0163365	0.022506	0.00738836		22.6	0.0782393	0.061631	0.0393299	0.0304555	0.0251465	0.0139394	0.0232748	0.00677697	0.017067	0.00411321	0.0184985	0.00412387
22.8	0.231851	0.210972	0.136168	0.102909	0.0929202	0.0555735	0.0557923	0.0289964	0.0405244	0.0164772	0.0220402	0.0074521		22.8	0.0789195	0.0621428	0.0396904	0.0307121	0.0253412	0.0140577	0.0230881	0.00683469	0.016653	0.00414831	0.018286	0.00415909
23	0.233718	0.21268	0.137074	0.103766	0.09311	0.0560429	0.0565881	0.029243	0.0406251	0.0166178	0.0219682	0.0075158		23	0.0792321	0.062654	0.0399768	0.0309685	0.0251335	0.0141759	0.0231262	0.00689238	0.0168577	0.00418339	0.0181866	0.00419429
23.2	0.234924	0.214386	0.137531	0.104623	0.0931324	0.0565119	0.0568114	0.0294895	0.0401402	0.0167584	0.0216048	0.00757948		23.2	0.0794671	0.0631646	0.0398185	0.0312247	0.0244786	0.014294	0.0225625	0.00695002	0.016313	0.00421844	0.0179098	0.00422947
23.4	0.236411	0.21609	0.13876	0.105478	0.0939198	0.0569807	0.057605	0.0297358	0.0402578	0.0168988	0.0212892	0.00764313		23.4	0.0799469	0.0636746	0.0399441	0.0314806	0.0248779	0.0144121	0.0224627	0.00700763	0.0164519	0.00425347	0.0176311	0.00426462
23.6	0.237913	0.217792	0.139591	0.106333	0.0943853	0.0574491	0.0578917	0.029982	0.0406399	0.0170392	0.0210413	0.00770675		23.6	0.0800975	0.0641841	0.0401204	0.0317364	0.024593	0.01453	0.0216351	0.00706521	0.0157269	0.00428848	0.0170731	0.00429976
23.8	0.23864	0.219491	0.139612	0.107187	0.0948116	0.0579172	0.0579005	0.0302281	0.0402959	0.0171796	0.0206967	0.00777034		23.8	0.08042	0.0646931	0.0406436	0.0319919	0.0248651	0.0146479	0.0219372	0.00712274	0.0162789	0.00432347	0.0171623	0.00433487
24	0.240977	0.221188	0.140735	0.10804	0.0949368	0.058385	0.0579547	0.030474	0.0402806	0.0173199	0.0207628	0.0078339		24	0.0808997	0.0652014	0.0414129	0.0322472	0.0250685	0.0147657	0.0224007	0.00718023	0.0166453	0.00435844	0.01755	0.00436996
24.2	0.241706	0.222882	0.140893	0.108893	0.0950821	0.0588525	0.057613	0.0307198	0.0398185	0.0174601	0.0200766	0.00789744		24.2	0.0809697	0.0657093	0.0420013	0.0325022	0.0252207	0.0148834	0.0224097	0.00723769	0.0168565	0.00439338	0.0170978	0.00440503
24.4	0.243643	0.224575	0.142398	0.109745	0.096332	0.0593197	0.0583583	0.0309655	0.0403722	0.0176002	0.0210221	0.00796094		24.4	0.0810023	0.0662165	0.0418377	0.0327571	0.0255112	0.015001	0.0226391	0.00729511	0.0169209	0.0044283	0.0167067	0.00444008
24.6	0.245402	0.226265	0.143753	0.110596	0.0972363	0.0597866	0.05888	0.031211	0.0406028	0.0177403	0.0213251	0.00802442		24.6	0.0810538	0.0667232	0.0418658	0.0330117	0.0255392	0.0151185	0.0226605	0.00735249	0.0171247	0.0044632	0.01655	0.00447511
24.8	0.24763	0.227952	0.145294	0.111446	0.0982676	0.0602532	0.059448	0.0314564	0.0416825	0.0178803	0.0224901	0.00808787		24.8	0.0809093	0.0672293	0.0419804	0.0332661	0.0256439	0.015236	0.0221496	0.00740983	0.0171149	0.00449808	0.0163282	0.00451011
25	0.249368	0.229637	0.146619	0.112295	0.0990173	0.0607195	0.0597454	0.0317017	0.0423566	0.0180203	0.0229727	0.00815129		25	0.0813864	0.0677349	0.0427167	0.0335203	0.026012	0.0153533	0.0218325	0.00746713	0.0172584	0.00453293	0.016806	0.00454509
25.2	0.251549	0.23132	0.148397	0.113144	0.0997818	0.0611855	0.0602733	0.0319468	0.0428685	0.0181602	0.0233187	0.00821469		25.2	0.0814536	0.0682399	0.0428764	0.0337743	0.0266241	0.0154706	0.0213975	0.0075244	0.017432	0.00456777	0.0164264	0.00458005
25.4	0.253611	0.233001	0.149022	0.113992	0.100507	0.0616511	0.06101	0.0321919	0.0432418	0.0183	0.0234073	0.00827805		25.4	0.0816903	0.0687444	0.0427865	0.0340281	0.0267179	0.0155878	0.0214008	0.00758163	0.0175622	0.00460258	0.0164841	0.00461499
25.6	0.255729	0.234679	0.150006	0.114839	0.100865	0.0621165	0.0614197	0.0324368	0.0433386	0.0184397	0.0233867	0.00834139		25.6	0.0825538	0.0692482	0.042789	0.0342816	0.0270072	0.0157049	0.0218821	0.00763882	0.0179745	0.00463737	0.0168793	0.00464991
25.8	0.257116	0.236355	0.150422	0.115686	0.100783	0.0625816	0.0616079	0.0326815	0.043111	0.0185794	0.023412	0.0084047		25.8	0.0829454	0.0697516	0.0424042	0.034535	0.0269662	0.0158219	0.0217608	0.00769597	0.018293	0.00467213	0.0168964	0.00468481
26	0.259061	0.238029	0.151381	0.116531	0.101362	0.0630463	0.0624599	0.0329261	0.0430792	0.018719	0.0237893	0.00846798		26	0.0836351	0.0702544	0.0423837	0.0347881	0.0269487	0.0159389	0.0217356	0.00775308	0.0182388	0.00470688	0.0169838	0.00471968
26.2	0.260853	0.239701	0.152207	0.117376	0.101746	0.0635108	0.0623676	0.0331706	0.0430603	0.0188586	0.0236664	0.00853123		26.2	0.0841357	0.0707566	0.0425835	0.035041	0.0269169	0.0160557	0.0214083	0.00781015	0.0179674	0.0047416	0.0170676	0.00475454
26.4	0.261946	0.24137	0.152796	0.118221	0.101485	0.0639749	0.0622122	0.033415	0.0429284	0.018998	0.0231834	0.00859445		26.4	0.0845743	0.0712583	0.0430843	0.0352937	0.0271217	0.0161725	0.0213654	0.00786719	0.0178184	0.0047763	0.0169282	0.00478937
26.6	0.263303	0.243037	0.153419	0.119064	0.101643	0.0644388	0.0619758	0.0336592	0.0426714	0.0191375	0.0232798	0.00865765		26.6	0.0854734	0.0717594	0.0431544	0.0355462	0.0274629	0.0162891	0.0216523	0.00792419	0.0178828	0.00481098	0.017277	0.00482418
26.8	0.265001	0.244701	0.154152	0.119907	0.101667	0.0649023	0.0621566	0.0339033	0.0427848	0.0192768	0.0228727	0.00872082		26.8	0.085973	0.07226	0.0433198	0.0357984	0.0275862	0.0164057	0.021867	0.00798115	0.0175755	0.00484563	0.0171534	0.00485897
27	0.266941	0.246364	0.154899	0.120749	0.101693	0.0653656	0.0624641	0.0341473	0.0428369	0.0194161	0.0230076	0.00878396		27	0.0860489	0.07276	0.0434849	0.0360505	0.0275619	0.0165222	0.0220191	0.00803807	0.0176136	0.00488027	0.0173223	0.00489373
27.2	0.268672	0.248024	0.155861	0.12159	0.1021	0.0658285	0.0628179	0.0343911	0.0426764	0.0195553	0.0228051	0.00884707		27.2	0.0860513	0.0732594	0.0428598	0.0363023	0.0272495	0.0166387	0.0213614	0.00809496	0.0169381	0.00491488	0.0165857	0.00492848
27.4	0.270875	0.249681	0.157346	0.12243	0.103359	0.0662911	0.0632746	0.0346348	0.0433249	0.0196944	0.0234697	0.00891015		27.4	0.0866233	0.0737583	0.0432292	0.0365539	0.0282122	0.016755	0.0221406	0.00815181	0.0173865	0.00494947	0.0170165	0.0049632
27.6	0.272114	0.251337	0.157596	0.12327	0.102692	0.0667535	0.0627091	0.0348784	0.0429903	0.0198335	0.0230148	0.00897321		27.6	0.0868784	0.0742567	0.0434708	0.0368053	0.0280969	0.0168712	0.0221647	0.00820862	0.0171671	0.00498404	0.0169913	0.00499791
27.8	0.273835	0.25299	0.158159	0.124109	0.103161	0.0672155	0.0625773	0.0351218	0.0427655	0.0199725	0.0228151	0.00903623		27.8	0.0875055	0.0747545	0.0436494	0.0370565	0.0285832	0.0169874	0.0231097	0.00826539	0.0182152	0.00501859	0.0173685	0.00503259
28	0.276196	0.254641	0.159429	0.124947	0.103964	0.0676772	0.0627523	0.0353651	0.0432869	0.0201115	0.0228188	0.00909923		28	0.0881895	0.0752517	0.0438333	0.0373074	0.0284371	0.0171035	0.0234399	0.00832212	0.0185917	0.00505311	0.0173772	0.00506725
28.2	0.277706	0.25629	0.16045	0.125784	0.104875	0.0681386	0.0626244	0.0356083	0.0436276	0.0202504	0.0230699	0.0091622		28.2	0.08839	0.0757484	0.0439608	0.0375582	0.0284301	0.0172195	0.0234153	0.00837882	0.0185386	0.00508761	0.0170613	0.00510188
28.4	0.279814	0.257936	0.16214	0.126621	0.106105	0.0685997	0.0632385	0.0358514	0.0448995	0.0203892	0.0238036	0.00922514		28.4	0.0888218	0.0762446	0.0440679	0.0378087	0.0285326	0.0173354	0.0234096	0.00843548	0.0186279	0.0051221	0.0170182	0.0051365
28.6	0.281759	0.25958	0.163804	0.127457	0.107003	0.0690605	0.0638845	0.0360943	0.0458167	0.0205279	0.0244726	0.00928806		28.6	0.0892286	0.0767402	0.0445884	0.038059	0.0286455	0.0174512	0.0236293	0.0084921	0.0186311	0.00515655	0.0169849	0.0051711
28.8	0.283671	0.261222	0.1649	0.128292	0.107557	0.0695211	0.064258	0.0363371	0.0460376	0.0206666	0.0254456	0.00935094		28.8	0.0894989	0.0772352	0.0452077	0.0383092	0.02898	0.017567	0.0233176	0.00854868	0.0183612	0.00519099	0.0168811	0.00520567
29	0.285461	0.262862	0.166054	0.129126	0.108153	0.0699813	0.0645295	0.0365798	0.0462225	0.0208053	0.0256113	0.0094138		29	0.0902655	0.0777298	0.0457929	0.038559	0.029242	0.0176826	0.0232205	0.00860522	0.0186646	0.00522541	0.0176046	0.00524022
29.2	0.287161	0.264499	0.16662	0.12996	0.108879	0.0704412	0.0652293	0.0368223	0.0462342	0.0209438	0.0257998	0.00947663		29.2	0.0902797	0.0782237	0.0454584	0.0388087	0.0294856	0.0177982	0.0227967	0.00866173	0.0178497	0.0052598	0.017132	0.00527475
29.4	0.288133	0.266134	0.166469	0.130793	0.10874	0.0709008	0.0651486	0.0370647	0.0458603	0.0210823	0.0253438	0.00953943		29.4	0.0904731	0.0787171	0.0460037	0.0390582	0.0294926	0.0179137	0.0227595	0.0087182	0.0177517	0.00529417	0.0174972	0.00530926
29.6	0.289691	0.267767	0.167368	0.131625	0.109098	0.0713601	0.06544	0.037307	0.0457108	0.0212207	0.0255556	0.00960221		29.6	0.0913088	0.07921	0.046011	0.0393075	0.0294043	0.0180291	0.0228048	0.00877463	0.0179007	0.00532852	0.0175613	0.00534375
29.8	0.290845	0.269398	0.167776	0.132457	0.109778	0.0718191	0.06588	0.0375491	0.0459415	0.0213591	0.0254207	0.00966495		29.8	0.0915007	0.0797023	0.0458724	0.0395565	0.0295433	0.0181444	0.0223156	0.00883103	0.0169288	0.00536285	0.017108	0.00537822
30	0.292468	0.271027	0.1684	0.133287	0.110063	0.0722778	0.0665563	0.0377911	0.0460672	0.0214974	0.0252246	0.00972767		30	0.0924128	0.0801941	0.0463359	0.0398053	0.0297562	0.0182597	0.0221807	0.00888738	0.0165726	0.00539716	0.0174708	0.00541266
30.2	0.294207	0.272653	0.169418	0.134117	0.110572	0.0727362	0.0673018	0.038033	0.0468402	0.0216356	0.0254042	0.00979036		30.2	0.0929336	0.0806854	0.0465695	0.0400539	0.0297733	0.0183748	0.0216269	0.0089437	0.0161931	0.00543144	0.0177342	0.00544709
30.4	0.295579	0.274277	0.170222	0.134946	0.111386	0.0731943	0.0678044	0.0382748	0.0472486	0.0217737	0.0250622	0.00985302		30.4	0.0932355	0.081176	0.04662	0.0403023	0.029625	0.0184899	0.0214489	0.00899999	0.0158719	0.0054657	0.0177221	0.00548149
30.6	0.297119	0.275899	0.170832	0.135775	0.111883	0.0736521	0.068032	0.0385164	0.0477288	0.0219118	0.0252818	0.00991566		30.6	0.0939961	0.0816662	0.0471139	0.0405505	0.0299362	0.0186049	0.0220288	0.00905623	0.016163	0.00549994	0.0182192	0.00551587
30.8	0.298627	0.277518	0.171729	0.136603	0.112196	0.0741096	0.0688804	0.0387579	0.0482781	0.0220499	0.0253505	0.00997826		30.8	0.0938984	0.0821558	0.0475729	0.0407985	0.029689	0.0187198	0.0220701	0.00911244	0.0158277	0.00553416	0.0182842	0.00555023
31	0.300642	0.279135	0.172379	0.13743	0.112972	0.0745668	0.0694138	0.0389992	0.0483869	0.0221878	0.0257604	0.0100408		31	0.0937331	0.0826449	0.0476531	0.0410463	0.0294423	0.0188346	0.0220808	0.00916861	0.0155093	0.00556836	0.0182532	0.00558457
31.2	0.302408	0.280751	0.17354	0.138256	0.114035	0.0750237	0.0698298	0.0392405	0.0488415	0.0223257	0.025972	0.0101034		31.2	0.094009	0.0831334	0.0475295	0.0412938	0.0294321	0.0189493	0.0219901	0.00922474	0.0155988	0.00560254	0.0181035	0.00561889
31.4	0.3037	0.282363	0.174212	0.139081	0.114423	0.0754804	0.0698051	0.0394816	0.0488665	0.0224635	0.0260155	0.0101659		31.4	0.0944261	0.0836214	0.0479199	0.0415412	0.0295922	0.019064	0.02248	0.00928083	0.0161011	0.00563669	0.0184319	0.00565319
31.6	0.30463	0.283974	0.174693	0.139906	0.11454	0.0759367	0.0694925	0.0397226	0.0485726	0.0226013	0.0256294	0.0102284		31.6	0.0945616	0.0841089	0.0478255	0.0417883	0.0294057	0.0191786	0.0225115	0.00933689	0.0163687	0.00567082	0.0182837	0.00568746
31.8	0.305925	0.285583	0.176052	0.14073	0.115471	0.0763927	0.0699258	0.0399634	0.0486555	0.022739	0.0257345	0.0102909		31.8	0.0952648	0.0845958	0.0483367	0.0420352	0.0297017	0.019293	0.0230704	0.00939291	0.0171044	0.00570493	0.0185542	0.00572172
32	0.307778	0.287189	0.177312	0.141554	0.115832	0.0768484	0.0702135	0.0402041	0.0491202	0.0228766	0.0259319	0.0103533		32	0.0959598	0.0850821	0.0490397	0.042282	0.0298091	0.0194074	0.0233825	0.0094489	0.0177018	0.00573902	0.0192442	0.00575595
32.2	0.30932	0.288793	0.178196	0.142376	0.116498	0.0773038	0.070607	0.0404447	0.0490197	0.0230142	0.0267448	0.0104157		32.2	0.0960191	0.085568	0.0491275	0.0425285	0.0297157	0.0195218	0.0236724	0.00950484	0.0173571	0.00577309	0.0193704	0.00579016
32.4	0.311093	0.290395	0.179189	0.143198	0.117051	0.0777589	0.0712462	0.0406852	0.0496019	0.0231517	0.026884	0.0104781		32.4	0.0966546	0.0860533	0.0494656	0.0427748	0.0298969	0.019636	0.0239102	0.00956075	0.0177753	0.00580714	0.0192632	0.00582435
32.6	0.312128	0.291995	0.180182	0.144019	0.116767	0.0782137	0.0711423	0.0409255	0.04914	0.0232891	0.0271275	0.0105405		32.6	0.0969371	0.0865381	0.0499383	0.0430208	0.0300224	0.0197502	0.0241363	0.00961662	0.0177558	0.00584116	0.0194348	0.00585852
32.8	0.313073	0.293592	0.181085	0.144839	0.117236	0.0786682	0.071081	0.0411657	0.048393	0.0234265	0.0271535	0.0106028		32.8	0.0968642	0.0870223	0.0495625	0.0432667	0.0296166	0.0198642	0.0235749	0.00967245	0.0174109	0.00587516	0.0188464	0.00589267
33	0.314298	0.295187	0.181926	0.145659	0.117693	0.0791224	0.0712768	0.0414058	0.0478232	0.0235638	0.0271836	0.0106651		33	0.0973539	0.087506	0.049988	0.0435124	0.029652	0.0199782	0.0233925	0.00972825	0.0176131	0.00590914	0.0192439	0.0059268
33.2	0.316004	0.29678	0.18261	0.146478	0.118469	0.0795764	0.0716076	0.0416457	0.0477951	0.0237011	0.0272289	0.0107274		33.2	0.0977076	0.0879891	0.0498835	0.0437578	0.0294212	0.0200921	0.0229843	0.00978401	0.0170284	0.0059431	0.0183198	0.0059609
33.4	0.317093	0.298371	0.183642	0.147296	0.118929	0.08003	0.0709946	0.0418856	0.048069	0.0238382	0.027015	0.0107896		33.4	0.0982918	0.0884718	0.0503694	0.0440031	0.0297736	0.0202059	0.0231846	0.00983973	0.0174752	0.00597704	0.0179668	0.00599499
33.6	0.3187	0.29996	0.184719	0.148114	0.119611	0.0804833	0.0718892	0.0421253	0.0485539	0.0239753	0.0273426	0.0108518		33.6	0.0991202	0.0889538	0.0501336	0.0442481	0.0297321	0.0203197	0.0233002	0.00989542	0.0175821	0.00601096	0.0180946	0.00602905
33.8	0.320173	0.301547	0.185487	0.14893	0.120094	0.0809364	0.0724905	0.0423648	0.0492024	0.0241124	0.0270185	0.010914		33.8	0.0998149	0.0894354	0.0505239	0.0444929	0.030045	0.0204333	0.0232909	0.00995107	0.0171732	0.00604485	0.0179251	0.0060631
34	0.321418	0.303131	0.185857	0.149746	0.120303	0.0813891	0.0727875	0.0426042	0.0497157	0.0242494	0.0269558	0.0109762		34	0.0998008	0.0899164	0.0505849	0.0447375	0.0297224	0.0205469	0.0227985	0.0100067	0.0169182	0.00607873	0.0178773	0.00609712
34.2	0.323428	0.304713	0.186318	0.150562	0.1212	0.0818415	0.0734793	0.0428436	0.0502943	0.0243863	0.0271688	0.0110383		34.2	0.0995284	0.0903969	0.0500439	0.0449819	0.0293792	0.0206604	0.0221408	0.0100623	0.0167468	0.00611258	0.0174568	0.00613112
34.4	0.324579	0.306293	0.186793	0.151376	0.121667	0.0822937	0.0733359	0.0430827	0.0505582	0.0245231	0.0265325	0.0111004		34.4	0.100024	0.0908769	0.0505212	0.0452261	0.029602	0.0207738	0.0223537	0.0101178	0.0167489	0.00614641	0.0172431	0.0061651
34.6	0.326214	0.307871	0.187034	0.15219	0.121977	0.0827455	0.0738909	0.0433218	0.0507728	0.0246599	0.0265697	0.0111625		34.6	0.100286	0.0913563	0.0506716	0.0454701	0.0292811	0.0208871	0.0223043	0.0101733	0.0164674	0.00618022	0.0167574	0.00619906
34.8	0.328098	0.309447	0.187505	0.153003	0.123006	0.083197	0.0742926	0.0435607	0.0510327	0.0247966	0.0267163	0.0112245		34.8	0.100736	0.0918352	0.0512831	0.0457139	0.0294749	0.0210003	0.0221266	0.0102287	0.0162367	0.006214	0.016783	0.00623299
35	0.329441	0.311021	0.187588	0.153815	0.12376	0.0836483	0.0742841	0.0437995	0.0512502	0.0249333	0.026663	0.0112865		35	0.101263	0.0923136	0.051422	0.0459574	0.0299307	0.0211135	0.0222446	0.0102842	0.0165694	0.00624777	0.0169986	0.00626691
35.2	0.33064	0.312592	0.188152	0.154627	0.123465	0.0840993	0.0742106	0.0440381	0.0513305	0.0250699	0.0260779	0.0113485		35.2	0.101461	0.0927914	0.0517381	0.0462008	0.0301197	0.0212266	0.0222704	0.0103396	0.0168515	0.00628151	0.017276	0.00630081
35.4	0.331808	0.314161	0.188879	0.155438	0.123546	0.0845499	0.0741943	0.0442767	0.0510388	0.0252064	0.0260474	0.0114105		35.4	0.102073	0.0932687	0.0523104	0.046444	0.0305701	0.0213396	0.0226806	0.0103949	0.0171996	0.00631524	0.0175344	0.00633468
35.6	0.33311	0.315728	0.189728	0.156248	0.124213	0.0850003	0.0743953	0.0445151	0.0508719	0.0253429	0.0259166	0.0114725		35.6	0.102915	0.0937455	0.0526725	0.0466869	0.0309827	0.0214525	0.023015	0.0104502	0.0171813	0.00634894	0.0179962	0.00636854
35.8	0.334537	0.317293	0.190778	0.157057	0.124481	0.0854503	0.0745831	0.0447534	0.0505324	0.0254792	0.0259434	0.0115344		35.8	0.104028	0.0942218	0.053631	0.0469297	0.0313163	0.0215653	0.0235867	0.0105055	0.0176812	0.00638262	0.0188677	0.00640237
36	0.336391	0.318856	0.191899	0.157866	0.124847	0.0859001	0.0746542	0.0449915	0.0505532	0.0256156	0.0264717	0.0115962		36	0.104388	0.0946975	0.0537043	0.0471722	0.0313273	0.0216781	0.0233499	0.0105608	0.0173246	0.00641628	0.0191423	0.00643618
36.2	0.337751	0.320417	0.192513	0.158674	0.125279	0.0863496	0.0749675	0.0452296	0.0501157	0.0257518	0.0265585	0.0116581		36.2	0.104722	0.0951728	0.0539283	0.0474145	0.0316265	0.0217907	0.0233291	0.010616	0.0168367	0.00644992	0.0192959	0.00646997
36.4	0.338932	0.321975	0.193506	0.159481	0.125353	0.0867988	0.0750729	0.0454674	0.0499901	0.025888	0.0260806	0.0117199		36.4	0.105547	0.0956474	0.0548029	0.0476566	0.0324576	0.0219033	0.0235052	0.0106711	0.0174026	0.00648353	0.019685	0.00650374
36.6	0.340143	0.323532	0.194891	0.160288	0.125177	0.0872477	0.0750863	0.0457052	0.0499417	0.0260242	0.0265648	0.0117817		36.6	0.105526	0.0961216	0.0549628	0.0478985	0.0320685	0.0220158	0.0233051	0.0107263	0.0170419	0.00651713	0.0190519	0.00653749
36.8	0.34135	0.325086	0.195952	0.161094	0.125403	0.0876963	0.0750593	0.0459429	0.0495593	0.0261602	0.0262098	0.0118435		36.8	0.105626	0.0965952	0.0550328	0.0481402	0.0317947	0.0221282	0.0230347	0.0107814	0.0167432	0.0065507	0.0186545	0.00657122
37	0.342495	0.326638	0.196544	0.161899	0.125416	0.0881446	0.075114	0.0461804	0.0491911	0.0262962	0.026034	0.0119052		37	0.106322	0.0970683	0.0558385	0.0483817	0.0323444	0.0222406	0.0231882	0.0108364	0.0172848	0.00658425	0.0184735	0.00660493
37.2	0.343682	0.328188	0.197473	0.162703	0.125706	0.0885926	0.0746675	0.0464178	0.0495794	0.0264322	0.0257991	0.011967		37.2	0.107246	0.0975409	0.0560906	0.048623	0.0323	0.0223528	0.0234186	0.0108914	0.0171295	0.00661779	0.0180804	0.00663861
37.4	0.345236	0.329736	0.198955	0.163507	0.125694	0.0890403	0.0747351	0.046655	0.0501161	0.026568	0.0262609	0.0120287		37.4	0.107382	0.098013	0.0566671	0.0488641	0.0324784	0.022465	0.0242091	0.0109464	0.0178015	0.0066513	0.017997	0.00667228
37.6	0.347039	0.331282	0.200202	0.16431	0.126172	0.0894877	0.0754429	0.0468922	0.0506366	0.0267039	0.0265652	0.0120903		37.6	0.10752	0.0984845	0.0566025	0.049105	0.0321742	0.0225771	0.024033	0.0110014	0.0176709	0.00668478	0.0175944	0.00670592
37.8	0.348359	0.332825	0.201128	0.165112	0.126416	0.0899349	0.0752616	0.0471292	0.0509219	0.0268396	0.026333	0.0121519		37.8	0.107529	0.0989556	0.0566649	0.0493457	0.0325274	0.0226891	0.0242766	0.0110563	0.0175504	0.00671825	0.0167992	0.00673955
38	0.349728	0.334367	0.201312	0.165913	0.126852	0.0903817	0.0753407	0.047366	0.0513575	0.0269753	0.0269083	0.0122136		38	0.106922	0.0994261	0.0561711	0.0495861	0.03226	0.022801	0.0240711	0.0111112	0.0169912	0.0067517	0.0162164	0.00677315
38.2	0.351909	0.335906	0.20236	0.166714	0.126649	0.0908282	0.0759006	0.0476028	0.0515165	0.0271109	0.0270532	0.0122751		38.2	0.107619	0.0998961	0.0558188	0.0498264	0.0325966	0.0229128	0.0243888	0.011166	0.0175506	0.00678512	0.0156687	0.00680673
38.4	0.35332	0.337444	0.203766	0.167514	0.127185	0.0912745	0.0761701	0.0478394	0.0516687	0.0272464	0.0269669	0.0123367		38.4	0.108214	0.100366	0.0562691	0.0500664	0.03257	0.0230246	0.0247479	0.0112208	0.0174661	0.00681853	0.015319	0.00684029
38.6	0.355088	0.338979	0.204953	0.168314	0.127791	0.0917205	0.0770379	0.0480759	0.0521325	0.0273819	0.0274259	0.0123982		38.6	0.108146	0.100834	0.0559043	0.0503063	0.0324746	0.0231363	0.0244237	0.0112756	0.0175274	0.00685191	0.0147716	0.00687383
38.8	0.356355	0.340512	0.205733	0.169112	0.128625	0.0921661	0.0773861	0.0483123	0.0527854	0.0275173	0.0276306	0.0124597		38.8	0.109215	0.101303	0.056235	0.0505459	0.0335428	0.0232479	0.0246045	0.0113303	0.0180583	0.00688527	0.0156307	0.00690735
39	0.357963	0.342043	0.206673	0.16991	0.128755	0.0926115	0.0783988	0.0485485	0.0532358	0.0276527	0.0278	0.0125212		39	0.109521	0.101771	0.0562438	0.0507854	0.0333876	0.0233594	0.0246868	0.011385	0.0184306	0.00691861	0.0157822	0.00694085
39.2	0.359568	0.343572	0.207846	0.170708	0.128558	0.0930566	0.0785842	0.0487847	0.0533834	0.027788	0.0276553	0.0125826		39.2	0.109971	0.102238	0.0564762	0.0510246	0.0332553	0.0234709	0.0247751	0.0114396	0.0182602	0.00695193	0.0162176	0.00697433
39.4	0.360929	0.345099	0.208851	0.171504	0.129454	0.0935014	0.078867	0.0490206	0.0534221	0.0279232	0.027983	0.012644		39.4	0.110949	0.102705	0.0569108	0.0512637	0.0338008	0.0235822	0.0252616	0.0114943	0.0184715	0.00698523	0.0167335	0.00700779
39.6	0.362573	0.346623	0.209296	0.1723	0.130046	0.0939459	0.079304	0.0492565	0.0536321	0.0280584	0.0278588	0.0127054		39.6	0.111236	0.103171	0.0569024	0.0515025	0.0336629	0.0236935	0.0251272	0.0115488	0.0179066	0.0070185	0.017434	0.00704123
39.8	0.363889	0.348146	0.209905	0.173095	0.130478	0.0943901	0.0791639	0.0494923	0.0532986	0.0281935	0.0281843	0.0127668		39.8	0.11187	0.103637	0.0569917	0.0517411	0.0337966	0.0238047	0.0254148	0.0116034	0.018071	0.00705176	0.0180534	0.00707464
40	0.365472	0.349666	0.210585	0.173889	0.130888	0.094834	0.0794606	0.0497279	0.0532533	0.0283285	0.0281888	0.0128281		40	0.11224	0.104103	0.0569206	0.0519795	0.0338604	0.0239158	0.0252374	0.0116579	0.0173278	0.00708499	0.0178803	0.00710804
40.2	0.366582	0.351185	0.210872	0.174683	0.131076	0.0952776	0.0797911	0.0499634	0.0528361	0.0284635	0.0278685	0.0128894		40.2	0.113003	0.104567	0.0575969	0.0522178	0.0344371	0.0240268	0.0251567	0.0117124	0.017141	0.00711821	0.0185671	0.00714142
40.4	0.367611	0.352701	0.211393	0.175476	0.131637	0.095721	0.0796328	0.0501987	0.052393	0.0285984	0.0273002	0.0129507		40.4	0.113444	0.105032	0.0577458	0.0524558	0.0342331	0.0241378	0.0251476	0.0117668	0.0169917	0.0071514	0.0182862	0.00717477
40.6	0.368886	0.354216	0.211928	0.176268	0.132189	0.096164	0.0794537	0.0504339	0.0523784	0.0287332	0.0272517	0.013012		40.6	0.113003	0.105496	0.0575237	0.0526936	0.0339942	0.0242487	0.0249979	0.0118212	0.0165814	0.00718457	0.0174514	0.0072081
40.8	0.369792	0.355728	0.212009	0.17706	0.132807	0.0966068	0.0788341	0.0506691	0.0519635	0.028868	0.0266926	0.0130732		40.8	0.113338	0.105959	0.0578077	0.0529312	0.0340775	0.0243595	0.0247491	0.0118756	0.0166151	0.00721772	0.0176667	0.00724142
41	0.370692	0.357238	0.212587	0.177851	0.133833	0.0970492	0.0787523	0.050904	0.0514585	0.0290027	0.0267995	0.0131344		41	0.113686	0.106422	0.0579501	0.0531686	0.0345845	0.0244702	0.0243745	0.0119299	0.0168753	0.00725085	0.0175209	0.00727471
41.2	0.372276	0.358746	0.213932	0.178641	0.134964	0.0974914	0.0787859	0.0511389	0.0519832	0.0291374	0.0270332	0.0131956		41.2	0.114025	0.106884	0.0581888	0.0534058	0.0341946	0.0245808	0.0243903	0.0119842	0.0165807	0.00728396	0.0175327	0.00730798
41.4	0.373777	0.360252	0.214666	0.17943	0.13572	0.0979333	0.0791244	0.0513736	0.0519622	0.029272	0.0273395	0.0132567		41.4	0.113899	0.107346	0.0583999	0.0536428	0.0343344	0.0246913	0.0242893	0.0120385	0.0169283	0.00731705	0.0171711	0.00734123
41.6	0.374986	0.361756	0.215057	0.180219	0.136666	0.0983749	0.0790933	0.0516082	0.0519639	0.0294065	0.0270025	0.0133178		41.6	0.114213	0.107807	0.0585147	0.0538796	0.034669	0.0248018	0.0242534	0.0120927	0.0169995	0.00735011	0.0165159	0.00737446
41.8	0.376405	0.363258	0.215953	0.181007	0.137293	0.0988162	0.0793744	0.0518427	0.0522578	0.029541	0.0276921	0.0133789		41.8	0.114412	0.108267	0.0585422	0.0541162	0.0348358	0.0249122	0.0244658	0.0121469	0.0169693	0.00738316	0.0159666	0.00740767
42	0.377967	0.364758	0.216387	0.181794	0.137757	0.0992572	0.0798469	0.0520771	0.0525079	0.0296753	0.0281359	0.01344		42	0.11443	0.108728	0.0585361	0.0543526	0.0342409	0.0250225	0.0242846	0.012201	0.0166519	0.00741618	0.015594	0.00744086
42.2	0.379567	0.366255	0.217305	0.182581	0.137776	0.0996979	0.0798939	0.0523113	0.0528122	0.0298097	0.027942	0.013501		42.2	0.114996	0.109187	0.0585536	0.0545888	0.0343269	0.0251327	0.0245891	0.0122551	0.0172164	0.00744918	0.0155077	0.00747403
42.4	0.381078	0.367751	0.218682	0.183367	0.138827	0.100138	0.0805366	0.0525454	0.0537315	0.029944	0.0284422	0.013562		42.4	0.114792	0.109647	0.0588908	0.0548247	0.0339448	0.0252429	0.0243623	0.0123092	0.0171938	0.00748217	0.0154128	0.00750718
42.6	0.382438	0.369245	0.219575	0.184152	0.138753	0.100579	0.0811348	0.0527794	0.0540373	0.0300782	0.0289981	0.013623		42.6	0.115431	0.110105	0.0590652	0.0550605	0.034136	0.0253529	0.0242331	0.0123632	0.0174509	0.00751513	0.0154303	0.00754031
42.8	0.38393	0.370736	0.21992	0.184936	0.138879	0.101018	0.081735	0.0530132	0.0544264	0.0302123	0.0291553	0.0136839		42.8	0.116553	0.110563	0.0598731	0.0552961	0.0343039	0.0254629	0.0246075	0.0124173	0.0180632	0.00754807	0.0161341	0.00757342
43	0.385694	0.372226	0.220567	0.18572	0.138714	0.101458	0.082516	0.053247	0.0549193	0.0303464	0.0294059	0.0137448		43	0.117009	0.111021	0.0604014	0.0555315	0.0338365	0.0255728	0.0248515	0.0124712	0.0180911	0.00758099	0.0161762	0.0076065
43.2	0.386744	0.373713	0.220795	0.186503	0.138282	0.101897	0.0821614	0.0534806	0.054527	0.0304804	0.0293445	0.0138057		43.2	0.118081	0.111478	0.0613595	0.0557667	0.0343601	0.0256827	0.0252587	0.0125252	0.0181903	0.00761389	0.0167085	0.00763957
43.4	0.388746	0.375199	0.221067	0.187286	0.138534	0.102336	0.0826938	0.053714	0.0546614	0.0306143	0.0297979	0.0138666		43.4	0.118606	0.111935	0.061969	0.0560017	0.0344825	0.0257924	0.0250458	0.012579	0.0184277	0.00764676	0.0167954	0.00767262
43.6	0.390471	0.376682	0.221359	0.188067	0.138624	0.102775	0.0829464	0.0539474	0.055058	0.0307482	0.0296024	0.0139274		43.6	0.11933	0.112391	0.0620896	0.0562365	0.0344643	0.0259021	0.0248813	0.0126329	0.0183526	0.00767962	0.0167592	0.00770564
43.8	0.391746	0.378164	0.221774	0.188848	0.139447	0.103213	0.0831603	0.0541806	0.0550435	0.030882	0.0294199	0.0139883		43.8	0.120248	0.112847	0.0625117	0.056471	0.034432	0.0260117	0.0250199	0.0126867	0.0183817	0.00771246	0.0166625	0.00773865
44	0.392916	0.379643	0.222117	0.189629	0.139294	0.103652	0.0833686	0.0544137	0.0548927	0.0310158	0.028744	0.0140491		44	0.120674	0.113302	0.0625254	0.0567054	0.034311	0.0261212	0.0247434	0.0127405	0.0177569	0.00774527	0.0164682	0.00777163
44.2	0.394018	0.381121	0.222406	0.190408	0.139324	0.104089	0.0833914	0.0546467	0.0543905	0.0311495	0.0280588	0.0141098		44.2	0.121463	0.113757	0.0631091	0.0569396	0.0349312	0.0262306	0.0247448	0.0127943	0.0177846	0.00777807	0.0171175	0.0078046
44.4	0.395145	0.382596	0.223171	0.191187	0.140136	0.104527	0.0834372	0.0548795	0.0541937	0.0312831	0.0272306	0.0141706		44.4	0.121784	0.114211	0.0630807	0.0571736	0.0351208	0.0263399	0.0247712	0.012848	0.017694	0.00781084	0.0171077	0.00783754
44.6	0.396267	0.384069	0.223895	0.191965	0.140607	0.104964	0.0835343	0.0551123	0.0539191	0.0314166	0.0273726	0.0142313		44.6	0.121643	0.114664	0.062964	0.0574074	0.0355598	0.0264492	0.0248053	0.0129017	0.0178074	0.00784359	0.0171928	0.00787047
44.8	0.397867	0.38554	0.224839	0.192743	0.141369	0.105401	0.083781	0.0553449	0.0540641	0.0315501	0.0275533	0.0142919		44.8	0.122427	0.115118	0.0634309	0.0576409	0.0356904	0.0265584	0.0245139	0.0129553	0.018272	0.00787632	0.0179245	0.00790337
45	0.39891	0.38701	0.226113	0.19352	0.141851	0.105838	0.0841655	0.0555773	0.0539133	0.0316836	0.0271029	0.0143526		45	0.121679	0.11557	0.0626927	0.0578743	0.035183	0.0266675	0.0234751	0.0130089	0.0176333	0.00790904	0.0175987	0.00793625
45.2	0.400596	0.388477	0.22708	0.194296	0.142699	0.106274	0.0845898	0.0558097	0.0546068	0.031817	0.0269047	0.0144132		45.2	0.122127	0.116022	0.0629378	0.0581075	0.035481	0.0267765	0.0236999	0.0130625	0.0176119	0.00794173	0.0175974	0.00796911
45.4	0.402147	0.389942	0.227401	0.195071	0.143194	0.10671	0.0850468	0.0560419	0.0544905	0.0319503	0.0274167	0.0144738		45.4	0.122091	0.116474	0.0629343	0.0583405	0.0358974	0.0268855	0.0235748	0.0131161	0.0176672	0.0079744	0.0173293	0.00800196
45.6	0.404456	0.391405	0.228872	0.195846	0.144001	0.107146	0.0858123	0.056274	0.0557997	0.0320835	0.0279118	0.0145344		45.6	0.122384	0.116925	0.0629924	0.0585733	0.0364128	0.0269943	0.0239933	0.0131696	0.0178056	0.00800705	0.0176188	0.00803478
45.8	0.406469	0.392867	0.23045	0.19662	0.144717	0.107582	0.0862344	0.056506	0.056471	0.0322167	0.0284401	0.0145949		45.8	0.123063	0.117376	0.0628021	0.0588058	0.0363877	0.0271031	0.0239395	0.013223	0.0178177	0.00803967	0.0176755	0.00806758
46	0.407644	0.394326	0.231572	0.197393	0.144685	0.108017	0.0861285	0.0567379	0.0563066	0.0323498	0.0279104	0.0146554		46	0.123032	0.117826	0.0625409	0.0590382	0.0360393	0.0272118	0.0241504	0.0132765	0.0178851	0.00807228	0.0180031	0.00810036
46.2	0.409327	0.395783	0.233094	0.198166	0.145186	0.108452	0.0861227	0.0569696	0.0567277	0.0324829	0.027875	0.0147159		46.2	0.123206	0.118276	0.0625549	0.0592704	0.0361082	0.0273205	0.0245962	0.0133299	0.018276	0.00810487	0.0181689	0.00813312
46.4	0.410393	0.397238	0.234489	0.198938	0.145589	0.108887	0.0864705	0.0572012	0.056995	0.0326159	0.0283948	0.0147764		46.4	0.12311	0.118725	0.0628217	0.0595024	0.0358366	0.027429	0.0242671	0.0133832	0.0179491	0.00813743	0.0178317	0.00816586
46.6	0.411736	0.398692	0.235616	0.199709	0.145627	0.109321	0.0862807	0.0574327	0.0567042	0.0327488	0.0288593	0.0148368		46.6	0.124054	0.119173	0.0631939	0.0597342	0.0354954	0.0275375	0.0244315	0.0134365	0.0181166	0.00816998	0.0180572	0.00819858
46.8	0.412774	0.400143	0.236131	0.20048	0.146194	0.109755	0.0862656	0.057664	0.0569843	0.0328817	0.0290712	0.0148972		46.8	0.124289	0.119621	0.0634784	0.0599658	0.0353107	0.0276459	0.0242444	0.0134898	0.0180587	0.0082025	0.0175909	0.00823128
47	0.414299	0.401592	0.237117	0.20125	0.146539	0.110189	0.0859203	0.0578953	0.0569032	0.0330145	0.0293675	0.0149576		47	0.124617	0.120069	0.0634204	0.0601972	0.0351484	0.0277542	0.0239547	0.0135431	0.0178218	0.00823501	0.0172194	0.00826396
47.2	0.415387	0.403039	0.237447	0.202019	0.146945	0.110623	0.0854889	0.0581264	0.0564086	0.0331472	0.0298464	0.015018		47.2	0.125427	0.120516	0.0640967	0.0604284	0.0356217	0.0278625	0.0240087	0.0135963	0.0187019	0.00826749	0.0167336	0.00829662
47.4	0.416874	0.404485	0.237884	0.202788	0.147535	0.111056	0.0850818	0.0583574	0.0568429	0.0332799	0.0297401	0.0150783		47.4	0.125969	0.120963	0.0639354	0.0606594	0.0354693	0.0279706	0.0234033	0.0136495	0.0192452	0.00829996	0.0162812	0.00832926
47.6	0.417599	0.405928	0.238102	0.203555	0.147885	0.111489	0.08462	0.0585882	0.0570984	0.0334125	0.0290432	0.0151386		47.6	0.126121	0.121409	0.063918	0.0608902	0.0352	0.0280787	0.0234787	0.0137026	0.0192696	0.0083324	0.0158842	0.00836188
47.8	0.41862	0.407369	0.238491	0.204323	0.148274	0.111922	0.0846201	0.058819	0.0568282	0.033545	0.0288032	0.0151989		47.8	0.126614	0.121855	0.0644625	0.0611208	0.0350786	0.0281867	0.0236045	0.0137558	0.0193476	0.00836482	0.0159957	0.00839448
48	0.419293	0.408809	0.238417	0.205089	0.147963	0.112354	0.0843514	0.0590496	0.0561067	0.0336775	0.0282943	0.0152591		48	0.127754	0.1223	0.0652437	0.0613512	0.0362127	0.0282946	0.0240649	0.0138088	0.0198155	0.00839722	0.016482	0.00842706
48.2	0.420763	0.410246	0.23936	0.205855	0.148628	0.112786	0.0850193	0.0592801	0.0562164	0.03381	0.0283103	0.0153194		48.2	0.12844	0.122745	0.0655963	0.0615814	0.036941	0.0284024	0.0242508	0.0138619	0.0200289	0.0084296	0.0168998	0.00845962
48.4	0.421926	0.411681	0.239971	0.20662	0.149376	0.113218	0.0857259	0.0595104	0.0563164	0.0339423	0.0283764	0.0153795		48.4	0.128904	0.123189	0.0658364	0.0618114	0.0372437	0.0285102	0.0243391	0.0139149	0.0199406	0.00846196	0.0169158	0.00849216
48.6	0.423284	0.413115	0.240572	0.207384	0.149776	0.11365	0.0859759	0.0597407	0.0561751	0.0340746	0.0286878	0.0154397		48.6	0.129146	0.123633	0.0659393	0.0620412	0.0369837	0.0286179	0.0244042	0.0139679	0.0199033	0.0084943	0.0170562	0.00852468
48.8	0.424753	0.414546	0.241499	0.208148	0.150848	0.114081	0.0867548	0.0599708	0.0568852	0.0342068	0.0290544	0.0154999		48.8	0.129781	0.124076	0.0661765	0.0622709	0.0371419	0.0287255	0.0246423	0.0140208	0.0205397	0.00852662	0.0176147	0.00855718
49	0.426167	0.415976	0.242019	0.208911	0.151354	0.114512	0.0877216	0.0602008	0.0572966	0.034339	0.0290402	0.01556		49	0.129581	0.124519	0.0658807	0.0625003	0.0369745	0.028833	0.0246541	0.0140737	0.0199286	0.00855892	0.0174234	0.00858965
49.2	0.428163	0.417403	0.242423	0.209674	0.151909	0.114943	0.0883179	0.0604307	0.0578989	0.0344711	0.0294588	0.01562		49.2	0.130202	0.124961	0.0668158	0.0627295	0.0376096	0.0289405	0.0250932	0.0141265	0.0201373	0.0085912	0.0179727	0.00862211
49.4	0.430156	0.418829	0.242878	0.210435	0.152275	0.115373	0.0889552	0.0606604	0.0580594	0.0346032	0.0297684	0.0156801		49.4	0.130065	0.125403	0.0666038	0.0629586	0.0375113	0.0290479	0.0250248	0.0141794	0.0197957	0.00862345	0.0179999	0.00865455
49.6	0.432262	0.420253	0.244221	0.211196	0.152963	0.115804	0.0896697	0.0608901	0.0587516	0.0347352	0.0297557	0.0157401		49.6	0.131046	0.125844	0.0672477	0.0631874	0.0378591	0.0291551	0.025592	0.0142322	0.0199552	0.00865569	0.0187989	0.00868697
49.8	0.433762	0.421674	0.245479	0.211957	0.153718	0.116233	0.0903237	0.0611196	0.0588014	0.0348671	0.0295835	0.0158001		49.8	0.131392	0.126285	0.0672075	0.0634161	0.0372275	0.0292624	0.0254798	0.0142849	0.0197153	0.00868791	0.0185962	0.00871937
50	0.43474	0.423094	0.24646	0.212716	0.154219	0.116663	0.0907839	0.061349	0.0585272	0.0349989	0.0296011	0.0158601		50	0.130903	0.126725	0.0668895	0.0636445	0.03602	0.0293695	0.0248302	0.0143377	0.0189406	0.00872011	0.0181098	0.00875174
50.2	0.436131	0.424512	0.247549	0.213475	0.15484	0.117092	0.0908821	0.0615782	0.0588277	0.0351307	0.029611	0.0159201		50.2	0.130591	0.127165	0.0671143	0.0638728	0.035655	0.0294766	0.024316	0.0143903	0.0179635	0.00875228	0.0174784	0.0087841
50.4	0.437009	0.425928	0.248018	0.214233	0.155589	0.117521	0.0911805	0.0618074	0.0588207	0.0352625	0.0302096	0.01598		50.4	0.13059	0.127604	0.0673811	0.0641008	0.0352421	0.0295835	0.0240918	0.014443	0.0171086	0.00878444	0.0170861	0.00881644
50.6	0.437788	0.427342	0.248509	0.214991	0.155602	0.11795	0.0907877	0.0620364	0.0583323	0.0353941	0.0306147	0.0160399		50.6	0.131245	0.128043	0.0676523	0.0643287	0.0346404	0.0296904	0.0239572	0.0144956	0.0168225	0.00881657	0.0171997	0.00884876
50.8	0.438528	0.428754	0.249035	0.215748	0.156071	0.118379	0.0907466	0.0622653	0.0578665	0.0355257	0.0307209	0.0160998		50.8	0.131649	0.128481	0.0679234	0.0645563	0.0349194	0.0297973	0.0242337	0.0145482	0.0165963	0.00884869	0.0169482	0.00888106
51	0.439746	0.430164	0.249578	0.216504	0.156023	0.118807	0.0905654	0.062494	0.0576114	0.0356573	0.0303734	0.0161596		51	0.131844	0.128919	0.0679299	0.0647838	0.0351676	0.029904	0.0241423	0.0146008	0.0166412	0.00888078	0.0168919	0.00891333
51.2	0.440621	0.431572	0.249979	0.21726	0.156255	0.119235	0.090361	0.0627227	0.0578493	0.0357888	0.0303817	0.0162194		51.2	0.131826	0.129357	0.0681404	0.0650111	0.0354666	0.0300107	0.0239521	0.0146533	0.0167478	0.00891285	0.0162955	0.00894559
51.4	0.441452	0.432978	0.250984	0.218015	0.156401	0.119662	0.0904173	0.0629512	0.0578248	0.0359202	0.0302593	0.0162792		51.4	0.132093	0.129794	0.0684803	0.0652382	0.0353742	0.0301173	0.0240929	0.0147058	0.0165859	0.00894491	0.0161091	0.00897783
51.6	0.44245	0.434382	0.251355	0.218769	0.156309	0.12009	0.0908593	0.0631796	0.0577135	0.0360515	0.0303337	0.016339		51.6	0.132812	0.13023	0.0694505	0.0654651	0.0360677	0.0302238	0.0247426	0.0147582	0.0169325	0.00897694	0.0164053	0.00901005
51.8	0.443357	0.435785	0.251957	0.219523	0.156083	0.120517	0.090937	0.0634079	0.0573675	0.0361828	0.0303594	0.0163987		51.8	0.134063	0.130666	0.070336	0.0656918	0.0369754	0.0303302	0.025366	0.0148106	0.0175757	0.00900895	0.0165438	0.00904225
52	0.443964	0.437185	0.252274	0.220275	0.156331	0.120944	0.0912352	0.063636	0.0576372	0.0363141	0.0303213	0.0164584		52	0.13479	0.131101	0.0708372	0.0659183	0.0380466	0.0304366	0.0258837	0.014863	0.017681	0.00904095	0.016598	0.00907442
52.2	0.445285	0.438584	0.253502	0.221028	0.156678	0.12137	0.0916847	0.0638641	0.0579583	0.0364452	0.0305469	0.0165181		52.2	0.135329	0.131536	0.070734	0.0661446	0.0382839	0.0305429	0.0261819	0.0149153	0.0175543	0.00907292	0.0166403	0.00910658
52.4	0.446124	0.43998	0.253922	0.221779	0.156837	0.121796	0.0915035	0.064092	0.0582223	0.0365763	0.0303101	0.0165778		52.4	0.136362	0.131971	0.0713895	0.0663707	0.0391632	0.0306491	0.0269715	0.0149676	0.0179945	0.00910487	0.0169224	0.00913872
52.6	0.447209	0.441375	0.255027	0.22253	0.156951	0.122222	0.0915352	0.0643198	0.0583175	0.0367074	0.0303814	0.0166374		52.6	0.137149	0.132405	0.0717961	0.0665966	0.0393956	0.0307552	0.0277016	0.0150199	0.0184579	0.0091368	0.0173983	0.00917084
52.8	0.448368	0.442767	0.255754	0.22328	0.157139	0.122648	0.0918664	0.0645474	0.0588632	0.0368384	0.0307869	0.016697		52.8	0.137715	0.132838	0.0719407	0.0668224	0.0395289	0.0308612	0.0280975	0.0150721	0.0189525	0.00916871	0.017588	0.00920294
53	0.449772	0.444158	0.256189	0.22403	0.157122	0.123073	0.092468	0.064775	0.0590619	0.0369693	0.0307868	0.0167566		53	0.137577	0.133271	0.0722835	0.0670479	0.0397973	0.0309672	0.0280464	0.0151243	0.0184297	0.0092006	0.0176469	0.00923502
53.2	0.451229	0.445547	0.256179	0.224779	0.157002	0.123499	0.0925746	0.0650024	0.0590168	0.0371001	0.0305786	0.0168162		53.2	0.13786	0.133704	0.0727948	0.0672732	0.039786	0.0310731	0.0276797	0.0151765	0.0184906	0.00923248	0.0175974	0.00926707
53.4	0.453551	0.446934	0.257051	0.225527	0.157535	0.123923	0.0934821	0.0652297	0.0595233	0.0372309	0.0310581	0.0168757		53.4	0.138631	0.134136	0.0726997	0.0674984	0.0396632	0.0311789	0.0275685	0.0152286	0.018497	0.00926433	0.0173625	0.00929911
53.6	0.455501	0.448319	0.258348	0.226274	0.15875	0.124348	0.0941056	0.0654569	0.0600125	0.0373617	0.0309932	0.0169352		53.6	0.139123	0.134568	0.0732147	0.0677234	0.0395521	0.0312847	0.0274249	0.0152807	0.0186078	0.00929616	0.0175619	0.00933113
53.8	0.457132	0.449703	0.259228	0.227021	0.159656	0.124772	0.0946352	0.065684	0.0604125	0.0374923	0.0309281	0.0169947		53.8	0.139081	0.134999	0.0723468	0.0679481	0.0391543	0.0313903	0.0264263	0.0153328	0.0182868	0.00932797	0.0173398	0.00936313
54	0.45832	0.451084	0.259541	0.227767	0.160296	0.125196	0.0945288	0.0659109	0.0603207	0.0376229	0.0312483	0.0170541		54	0.139445	0.135429	0.0724455	0.0681727	0.0388496	0.0314959	0.0259686	0.0153848	0.0182074	0.00935976	0.0172508	0.00939511
54.2	0.460213	0.452463	0.259938	0.228513	0.160652	0.12562	0.0945419	0.0661377	0.0604175	0.0377535	0.0313449	0.0171135		54.2	0.139545	0.13586	0.0722183	0.0683971	0.0388959	0.0316014	0.0259182	0.0154368	0.0179756	0.00939153	0.0174908	0.00942707
54.4	0.462202	0.453841	0.26066	0.229258	0.161749	0.126044	0.0953806	0.0663644	0.0606138	0.037884	0.0324149	0.0171729		54.4	0.140226	0.136289	0.0722819	0.0686213	0.0384555	0.0317069	0.0258958	0.0154888	0.0180484	0.00942328	0.017539	0.00945901
54.6	0.463901	0.455217	0.261483	0.230002	0.162072	0.126467	0.0958298	0.066591	0.0604175	0.0380144	0.0327339	0.0172323		54.6	0.140952	0.136719	0.0721542	0.0688453	0.0384569	0.0318122	0.0259711	0.0155407	0.0183479	0.00945501	0.0176662	0.00949093
54.8	0.465638	0.45659	0.262533	0.230746	0.1628	0.12689	0.0967464	0.0668174	0.0605456	0.0381447	0.0326472	0.0172916		54.8	0.141358	0.137147	0.0723983	0.0690691	0.0389303	0.0319175	0.0261036	0.0155926	0.0185675	0.00948672	0.0180386	0.00952283
55	0.466915	0.457962	0.263259	0.231488	0.163165	0.127312	0.096599	0.0670437	0.060373	0.038275	0.0324505	0.0173509		55	0.141124	0.137576	0.0717379	0.0692927	0.0390287	0.0320227	0.0255482	0.0156444	0.017991	0.0095184	0.0177478	0.00955471
55.2	0.468659	0.459332	0.264774	0.232231	0.163553	0.127735	0.0968292	0.06727	0.060598	0.0384053	0.0328393	0.0174102		55.2	0.141152	0.138004	0.0718485	0.0695161	0.0391744	0.0321278	0.0259769	0.0156963	0.0180486	0.00955007	0.017828	0.00958657
55.4	0.469739	0.4607	0.265714	0.232972	0.163687	0.128157	0.09747	0.0674961	0.0604885	0.0385354	0.0333941	0.0174695		55.4	0.142336	0.138431	0.0722777	0.0697394	0.0394946	0.0322329	0.0266316	0.015748	0.0182547	0.00958172	0.0180802	0.00961842
55.6	0.471038	0.462067	0.265879	0.233713	0.163432	0.128578	0.0974909	0.067722	0.0604967	0.0386655	0.0332481	0.0175287		55.6	0.142814	0.138858	0.0722861	0.0699624	0.0402257	0.0323379	0.0269405	0.0157998	0.0185479	0.00961335	0.0181575	0.00965024
55.8	0.471802	0.463431	0.266578	0.234453	0.163543	0.129	0.097123	0.0679479	0.0604836	0.0387956	0.0328355	0.0175879		55.8	0.142653	0.139284	0.0716142	0.0701853	0.0399214	0.0324427	0.026669	0.0158515	0.0184986	0.00964496	0.0178171	0.00968204
56	0.473018	0.464794	0.267711	0.235193	0.163946	0.129421	0.0975444	0.0681736	0.0603827	0.0389256	0.0329233	0.0176471		56	0.143131	0.13971	0.0720092	0.0704079	0.040085	0.0325476	0.0272225	0.0159032	0.0180099	0.00967655	0.0177824	0.00971382
56.2	0.474631	0.466154	0.269001	0.235932	0.164373	0.129842	0.0973058	0.0683992	0.0604179	0.0390555	0.0329044	0.0177063		56.2	0.143711	0.140136	0.0725573	0.0706304	0.0404375	0.0326523	0.0275679	0.0159548	0.018417	0.00970812	0.017909	0.00974558
56.4	0.4758	0.467513	0.270124	0.23667	0.164622	0.130263	0.0973164	0.0686247	0.0605861	0.0391854	0.0323071	0.0177654		56.4	0.143999	0.140561	0.0728498	0.0708527	0.0407044	0.032757	0.0278187	0.0160064	0.0183167	0.00973967	0.0177427	0.00977733
56.6	0.477351	0.46887	0.271142	0.237407	0.164767	0.130683	0.0974984	0.06885	0.0610847	0.0393152	0.0323774	0.0178245		56.6	0.144282	0.140985	0.0735114	0.0710748	0.0409248	0.0328616	0.0280578	0.016058	0.0184336	0.0097712	0.0177803	0.00980905
56.8	0.477817	0.470225	0.271594	0.238144	0.164886	0.131103	0.0975326	0.0690753	0.0609709	0.0394449	0.0318777	0.0178836		56.8	0.144362	0.141409	0.0737416	0.0712967	0.0407801	0.0329661	0.0279024	0.0161096	0.0183756	0.00980271	0.0174701	0.00984075
57	0.47877	0.471578	0.271934	0.238881	0.165063	0.131523	0.0974828	0.0693004	0.0609492	0.0395746	0.0318405	0.0179426		57	0.144606	0.141833	0.07458	0.0715184	0.0414347	0.0330705	0.0283676	0.0161611	0.0184953	0.00983419	0.0175733	0.00987244
57.2	0.480075	0.47293	0.272284	0.239616	0.165432	0.131943	0.0972159	0.0695254	0.0608444	0.0397042	0.0317253	0.0180016		57.2	0.145417	0.142256	0.0755209	0.0717399	0.0415289	0.0331749	0.0284314	0.0162126	0.0188617	0.00986566	0.0177002	0.0099041
57.4	0.481687	0.474279	0.273569	0.240351	0.165975	0.132362	0.0974593	0.0697503	0.0615968	0.0398338	0.0316817	0.0180606		57.4	0.146129	0.142678	0.0759919	0.0719613	0.0417437	0.0332792	0.0286012	0.016264	0.0191265	0.00989711	0.0180133	0.00993575
57.6	0.482698	0.475627	0.274517	0.241085	0.166752	0.132781	0.0970728	0.069975	0.0618858	0.0399632	0.0313133	0.0181196		57.6	0.145832	0.143101	0.0763501	0.0721824	0.0418198	0.0333834	0.0283424	0.0163154	0.0193126	0.00992854	0.0182417	0.00996737
57.8	0.484033	0.476972	0.275205	0.241819	0.167447	0.1332	0.0974093	0.0701997	0.0620782	0.0400927	0.0316097	0.0181786		57.8	0.146635	0.143522	0.0766045	0.0724034	0.0421396	0.0334875	0.0283525	0.0163668	0.0198942	0.00995995	0.0188359	0.00999898
58	0.485363	0.478316	0.275661	0.242552	0.167955	0.133619	0.0976203	0.0704242	0.0624739	0.0402221	0.0318416	0.0182375		58	0.147009	0.143944	0.0774306	0.0726241	0.0420463	0.0335916	0.0283663	0.0164181	0.0201496	0.00999134	0.0188899	0.0100306
58.2	0.486777	0.479659	0.27634	0.243284	0.168136	0.134037	0.0976446	0.0706486	0.0626626	0.0403514	0.0316754	0.0182964		58.2	0.147727	0.144364	0.0773428	0.0728447	0.0418185	0.0336955	0.0290014	0.0164694	0.0203463	0.0100227	0.0188189	0.0100621
58.4	0.487867	0.480999	0.276614	0.244016	0.168659	0.134455	0.097864	0.0708729	0.0626696	0.0404806	0.0319455	0.0183552		58.4	0.148599	0.144785	0.077829	0.0730651	0.04201	0.0337995	0.0289605	0.0165207	0.0206819	0.0100541	0.0190675	0.0100937
58.6	0.488808	0.482337	0.276919	0.244747	0.169122	0.134872	0.0981236	0.071097	0.0627018	0.0406098	0.0316788	0.0184141		58.6	0.149062	0.145205	0.0781029	0.0732853	0.0423712	0.0339033	0.0293239	0.0165719	0.021284	0.0100854	0.0194776	0.0101252
58.8	0.489786	0.483674	0.277442	0.245477	0.169054	0.13529	0.0979483	0.071321	0.0629722	0.0407389	0.0315025	0.0184729		58.8	0.149449	0.145624	0.0781243	0.0735053	0.0421796	0.034007	0.0290501	0.0166231	0.0208599	0.0101167	0.0196081	0.0101567
59	0.49116	0.485009	0.278084	0.246207	0.169584	0.135707	0.0979164	0.071545	0.0632433	0.040868	0.0318022	0.0185317		59	0.149825	0.146043	0.0779715	0.0737252	0.0425061	0.0341107	0.0292592	0.0166743	0.0210951	0.010148	0.0196774	0.0101882
59.2	0.492823	0.486342	0.27895	0.246936	0.169961	0.136124	0.0983028	0.0717688	0.0635938	0.040997	0.0323904	0.0185904		59.2	0.150088	0.146461	0.0780961	0.0739448	0.0423799	0.0342143	0.0291948	0.0167254	0.0210022	0.0101793	0.0198196	0.0102197
59.4	0.493748	0.487673	0.279392	0.247664	0.170328	0.13654	0.0987167	0.0719924	0.0636344	0.0411259	0.032875	0.0186491		59.4	0.150335	0.146879	0.0779765	0.0741643	0.0420587	0.0343179	0.028975	0.0167765	0.0206666	0.0102105	0.019541	0.0102511
59.6	0.49481	0.489002	0.279827	0.248392	0.170732	0.136957	0.0985539	0.072216	0.063492	0.0412548	0.0325413	0.0187079		59.6	0.150321	0.147297	0.0777814	0.0743835	0.0419662	0.0344213	0.0288622	0.0168276	0.0205147	0.0102417	0.0195127	0.0102825
59.8	0.49579	0.490329	0.280353	0.249119	0.171285	0.137373	0.0986618	0.0724394	0.0631604	0.0413836	0.0324583	0.0187665		59.8	0.150727	0.147714	0.0775837	0.0746026	0.0415194	0.0345247	0.0284911	0.0168786	0.020344	0.0102729	0.0193227	0.010314
60	0.497634	0.491655	0.280982	0.249846	0.171987	0.137788	0.0993198	0.0726627	0.0631586	0.0415124	0.0328148	0.0188252		60	0.151325	0.148131	0.0782341	0.0748215	0.0414163	0.034628	0.0288067	0.0169296	0.0201921	0.0103041	0.0190971	0.0103453
60.2	0.499061	0.492979	0.282001	0.250571	0.172883	0.138204	0.0993988	0.0728859	0.0639268	0.041641	0.0331669	0.0188838		60.2	0.151522	0.148547	0.0781545	0.0750402	0.0413755	0.0347312	0.0284396	0.0169806	0.0202983	0.0103353	0.0187765	0.0103767
60.4	0.499962	0.494301	0.2827	0.251296	0.173481	0.138619	0.0996675	0.073109	0.0639267	0.0417697	0.0329598	0.0189424		60.4	0.152152	0.148962	0.0784765	0.0752587	0.0413176	0.0348344	0.028427	0.0170315	0.0200896	0.0103665	0.018511	0.0104081
60.6	0.500867	0.495621	0.283241	0.252021	0.174431	0.139034	0.0996939	0.073332	0.0644616	0.0418982	0.033687	0.019001		60.6	0.152831	0.149378	0.079111	0.0754771	0.0415844	0.0349375	0.0286875	0.0170824	0.0205704	0.0103976	0.0185783	0.0104394
60.8	0.501747	0.496939	0.283638	0.252745	0.174932	0.139449	0.0996041	0.0735548	0.0640614	0.0420268	0.0335895	0.0190596		60.8	0.153277	0.149792	0.0793128	0.0756952	0.0414538	0.0350405	0.0288445	0.0171333	0.0204406	0.0104287	0.0182216	0.0104707
61	0.503173	0.498256	0.284686	0.253468	0.175582	0.139863	0.100048	0.0737775	0.0642863	0.0421552	0.0345351	0.0191181		61	0.153539	0.150207	0.079707	0.0759132	0.041497	0.0351434	0.028989	0.0171841	0.0200565	0.0104598	0.0182269	0.010502
61.2	0.504319	0.499571	0.286198	0.254191	0.176065	0.140277	0.100868	0.0740001	0.064554	0.0422836	0.0346309	0.0191766		61.2	0.154413	0.150621	0.0802323	0.0761309	0.0416449	0.0352462	0.0290315	0.0172349	0.0203417	0.0104909	0.0183834	0.0105333
61.4	0.505931	0.500884	0.28762	0.254912	0.176771	0.140691	0.102067	0.0742226	0.0654222	0.0424119	0.0353535	0.0192351		61.4	0.154684	0.151034	0.0807628	0.0763485	0.0416172	0.035349	0.0294904	0.0172857	0.0204754	0.0105219	0.0183799	0.0105646
61.6	0.507784	0.502195	0.288941	0.255634	0.177447	0.141105	0.102587	0.074445	0.0654022	0.0425402	0.0360506	0.0192935		61.6	0.154334	0.151447	0.0808583	0.0765659	0.0417306	0.0354517	0.0296587	0.0173364	0.0203586	0.010553	0.0184925	0.0105958
61.8	0.509119	0.503504	0.289702	0.256354	0.177814	0.141518	0.103154	0.0746672	0.0652202	0.0426684	0.0358224	0.0193519		61.8	0.154798	0.151859	0.0806162	0.0767831	0.0417894	0.0355543	0.0293836	0.0173871	0.0204194	0.010584	0.0187427	0.010627
62	0.510051	0.504812	0.290306	0.257074	0.177749	0.141931	0.103456	0.0748893	0.065751	0.0427965	0.0355761	0.0194103		62	0.154722	0.152271	0.080462	0.0770002	0.0417442	0.0356569	0.0295482	0.0174377	0.0200412	0.0106149	0.018467	0.0106582
62.2	0.510858	0.506118	0.291088	0.257794	0.177852	0.142344	0.103582	0.0751113	0.0656966	0.0429246	0.0350601	0.0194687		62.2	0.155663	0.152683	0.0804929	0.077217	0.0417957	0.0357594	0.0303298	0.0174884	0.0200043	0.0106459	0.0185	0.0106894
62.4	0.511794	0.507422	0.291095	0.258512	0.177523	0.142756	0.103704	0.0753332	0.0654629	0.0430526	0.0347305	0.019527		62.4	0.155284	0.153094	0.0805862	0.0774337	0.0419197	0.0358618	0.0296253	0.017539	0.0201521	0.0106769	0.0185757	0.0107205
62.6	0.513137	0.508724	0.291774	0.25923	0.178074	0.143168	0.104439	0.075555	0.0661125	0.0431806	0.0347403	0.0195853		62.6	0.155131	0.153505	0.0804328	0.0776502	0.0418397	0.0359641	0.0294469	0.0175895	0.0201171	0.0107078	0.0185394	0.0107517
62.8	0.514495	0.510024	0.292373	0.259948	0.178148	0.14358	0.104738	0.0757766	0.0664436	0.0433085	0.0346553	0.0196436		62.8	0.155825	0.153915	0.0803585	0.0778664	0.0421338	0.0360663	0.0296037	0.0176401	0.0200008	0.0107387	0.0186021	0.0107828
63	0.515451	0.511323	0.292877	0.260665	0.178544	0.143992	0.104874	0.0759982	0.0662891	0.0434363	0.0345738	0.0197019		63	0.156192	0.154325	0.0802305	0.0780825	0.0424548	0.0361685	0.0300244	0.0176905	0.0201024	0.0107696	0.0189294	0.0108139
63.2	0.516408	0.51262	0.292716	0.261381	0.178185	0.144404	0.104631	0.0762196	0.0658877	0.0435641	0.0338915	0.0197601		63.2	0.156221	0.154734	0.0801089	0.0782985	0.0425256	0.0362706	0.0299134	0.017741	0.0197972	0.0108005	0.0193754	0.010845
63.4	0.517556	0.513915	0.293511	0.262096	0.178107	0.144815	0.104867	0.0764409	0.0657334	0.0436918	0.0336228	0.0198183		63.4	0.156998	0.155143	0.0807383	0.0785142	0.0431457	0.0363727	0.0305941	0.0177914	0.020058	0.0108314	0.0198697	0.010876
63.6	0.518528	0.515208	0.293645	0.262811	0.178097	0.145226	0.104445	0.076662	0.0652434	0.0438195	0.0329279	0.0198765		63.6	0.157298	0.155551	0.0808056	0.0787298	0.0434211	0.0364746	0.0302256	0.0178418	0.0201033	0.0108622	0.0199664	0.0109071
63.8	0.519795	0.5165	0.2937	0.263525	0.178379	0.145636	0.104547	0.0768831	0.0647211	0.0439471	0.0327343	0.0199347		63.8	0.157533	0.155959	0.0805626	0.0789451	0.0437006	0.0365765	0.0297957	0.0178922	0.0200636	0.010893	0.0193706	0.0109381
64	0.521467	0.51779	0.294266	0.264239	0.179289	0.146047	0.104767	0.077104	0.0649064	0.0440746	0.0327378	0.0199928		64	0.157572	0.156367	0.0808999	0.0791603	0.0433555	0.0366783	0.0293481	0.0179425	0.0200292	0.0109238	0.0190565	0.0109691
64.2	0.522568	0.519078	0.295372	0.264952	0.180063	0.146457	0.104539	0.0773249	0.0650726	0.0442021	0.0330164	0.0200509		64.2	0.158083	0.156774	0.0810346	0.0793753	0.0439438	0.03678	0.0292161	0.0179928	0.0207223	0.0109546	0.0193811	0.0110001
64.4	0.524106	0.520364	0.296043	0.265664	0.181213	0.146866	0.104453	0.0775456	0.0652773	0.0443295	0.0333913	0.020109		64.4	0.158635	0.15718	0.0815066	0.0795901	0.0440552	0.0368817	0.0290556	0.018043	0.0208275	0.0109853	0.0194302	0.0110311
64.6	0.525476	0.521648	0.296965	0.266376	0.181977	0.147276	0.104464	0.0777661	0.0653663	0.0444568	0.0339366	0.0201671		64.6	0.158738	0.157587	0.0816693	0.0798047	0.0442358	0.0369833	0.0288956	0.0180933	0.0211947	0.0110161	0.0193608	0.011062
64.8	0.526654	0.522931	0.297349	0.267087	0.182282	0.147685	0.104569	0.0779866	0.0653086	0.0445841	0.0335878	0.0202251		64.8	0.159387	0.157992	0.0821108	0.0800192	0.0450548	0.0370848	0.0290105	0.0181434	0.0214179	0.0110468	0.0191369	0.0110929
65	0.528035	0.524212	0.298919	0.267797	0.183124	0.148094	0.105638	0.0782069	0.0658747	0.0447113	0.0339086	0.0202831		65	0.159578	0.158398	0.082293	0.0802335	0.0452888	0.0371862	0.0286298	0.0181936	0.0213983	0.0110775	0.0192849	0.0111238
65.2	0.529278	0.525491	0.299883	0.268507	0.18363	0.148503	0.105917	0.0784272	0.0662576	0.0448385	0.0337749	0.0203411		65.2	0.160389	0.158802	0.0833617	0.0804475	0.0457706	0.0372876	0.0292161	0.0182437	0.0219773	0.0111082	0.0194552	0.0111547
65.4	0.531012	0.526769	0.300745	0.269216	0.184346	0.148911	0.106324	0.0786473	0.0667054	0.0449656	0.0344488	0.020399		65.4	0.160744	0.159207	0.0839829	0.0806614	0.0463232	0.0373889	0.0292116	0.0182938	0.0222057	0.0111388	0.0198799	0.0111856
65.6	0.532603	0.528044	0.301852	0.269924	0.184645	0.14932	0.106255	0.0788673	0.0668144	0.0450927	0.0347943	0.020457		65.6	0.160542	0.159611	0.0836599	0.0808752	0.0466523	0.0374901	0.02878	0.0183439	0.0217904	0.0111695	0.0197834	0.0112165
65.8	0.533156	0.529318	0.302311	0.270632	0.185083	0.149728	0.10632	0.0790871	0.0671049	0.0452197	0.0346023	0.0205149		65.8	0.160807	0.160014	0.0840509	0.0810887	0.0467851	0.0375912	0.028596	0.0183939	0.0220795	0.0112001	0.0198538	0.0112473
66	0.534139	0.530591	0.303257	0.271339	0.185796	0.150135	0.10715	0.0793069	0.0675842	0.0453466	0.0346256	0.0205727		66	0.160931	0.160417	0.0846803	0.081302	0.0468741	0.0376923	0.0291883	0.0184439	0.0221368	0.0112307	0.0200569	0.0112781
66.2	0.535444	0.531861	0.303946	0.272046	0.186051	0.150543	0.107575	0.0795265	0.0674589	0.0454735	0.0342136	0.0206306		66.2	0.161139	0.16082	0.08496	0.0815152	0.0467798	0.0377933	0.0290771	0.0184938	0.0220236	0.0112613	0.0199473	0.0113089
66.4	0.536558	0.53313	0.304109	0.272752	0.18597	0.15095	0.108004	0.079746	0.0677885	0.0456003	0.0343999	0.0206884		66.4	0.160975	0.161222	0.0852798	0.0817282	0.0473285	0.0378942	0.0288723	0.0185438	0.0222947	0.0112919	0.0200658	0.0113397
66.6	0.538142	0.534397	0.304952	0.273457	0.186798	0.151357	0.108728	0.0799654	0.0683036	0.045727	0.0348912	0.0207462		66.6	0.161576	0.161623	0.0857814	0.081941	0.0473266	0.0379951	0.0291948	0.0185936	0.021917	0.0113224	0.0202055	0.0113704
66.8	0.539644	0.535662	0.305294	0.274162	0.187129	0.151763	0.108795	0.0801847	0.0683797	0.0458537	0.0352274	0.020804		66.8	0.162762	0.162025	0.0860057	0.0821536	0.0476394	0.0380958	0.0299591	0.0186435	0.0219572	0.0113529	0.0202467	0.0114012
67	0.540558	0.536926	0.305997	0.274866	0.187602	0.15217	0.108776	0.0804039	0.068692	0.0459803	0.0354462	0.0208617		67	0.163436	0.162426	0.0860893	0.0823661	0.0473573	0.0381965	0.0301234	0.0186933	0.0218116	0.0113834	0.020518	0.0114319
67.2	0.541986	0.538187	0.306425	0.275569	0.187528	0.152576	0.108953	0.0806229	0.068684	0.0461069	0.0353586	0.0209194		67.2	0.163656	0.162826	0.0864832	0.0825783	0.0472172	0.0382972	0.0301385	0.0187431	0.0217292	0.0114139	0.0204723	0.0114626
67.4	0.543603	0.539447	0.307658	0.276272	0.18788	0.152981	0.109213	0.0808419	0.0687515	0.0462334	0.036012	0.0209771		67.4	0.163934	0.163226	0.0868419	0.0827904	0.0469417	0.0383977	0.0302539	0.0187929	0.0215901	0.0114444	0.0200704	0.0114933
67.6	0.544642	0.540706	0.308152	0.276974	0.188241	0.153387	0.108926	0.0810607	0.0687247	0.0463598	0.0359368	0.0210348		67.6	0.163144	0.163625	0.0862771	0.0830023	0.0458591	0.0384982	0.0291836	0.0188426	0.0209228	0.0114748	0.0190871	0.0115239
67.8	0.545806	0.541962	0.308775	0.277676	0.188587	0.153792	0.109174	0.0812794	0.0683483	0.0464862	0.0361146	0.0210924		67.8	0.16352	0.164024	0.0858496	0.083214	0.0456648	0.0385986	0.0292064	0.0188923	0.0205577	0.0115052	0.0183288	0.0115546
68	0.547135	0.543217	0.309702	0.278377	0.189259	0.154197	0.109591	0.081498	0.0685542	0.0466125	0.036049	0.0211501		68	0.163515	0.164423	0.0856366	0.0834256	0.044472	0.0386989	0.0287205	0.0189419	0.0202323	0.0115357	0.0176489	0.0115852
68.2	0.54778	0.54447	0.310062	0.279077	0.18913	0.154602	0.109524	0.0817164	0.0682225	0.0467388	0.0362073	0.0212076		68.2	0.163252	0.164821	0.085028	0.0836369	0.0443836	0.0387992	0.0287104	0.0189916	0.0201695	0.011566	0.0175849	0.0116158
68.4	0.548549	0.545722	0.310307	0.279777	0.189811	0.155006	0.109578	0.0819348	0.0682298	0.046865	0.0361537	0.0212652		68.4	0.163529	0.165219	0.0851617	0.0838481	0.0441119	0.0388994	0.0287583	0.0190412	0.0195316	0.0115964	0.0170069	0.0116464
68.6	0.548689	0.546971	0.310332	0.280476	0.18951	0.155411	0.109114	0.082153	0.0678137	0.0469912	0.0354478	0.0213227		68.6	0.164217	0.165616	0.0854601	0.0840591	0.0441706	0.0389995	0.028991	0.0190907	0.01974	0.0116268	0.017048	0.011677
68.8	0.549461	0.548219	0.310674	0.281174	0.189791	0.155815	0.109066	0.0823711	0.0679183	0.0471172	0.0350632	0.0213803		68.8	0.165411	0.166013	0.0861441	0.0842699	0.0449172	0.0390995	0.0291928	0.0191402	0.020003	0.0116571	0.0173428	0.0117075
69	0.550388	0.549466	0.311673	0.281872	0.190003	0.156218	0.109523	0.0825891	0.0681812	0.0472433	0.0345116	0.0214377		69	0.165195	0.166409	0.086098	0.0844805	0.0446733	0.0391995	0.028966	0.0191897	0.0197468	0.0116874	0.0168675	0.011738
69.2	0.551334	0.55071	0.312005	0.282569	0.190484	0.156622	0.109564	0.082807	0.068296	0.0473692	0.0348297	0.0214952		69.2	0.166231	0.166805	0.086917	0.084691	0.0452961	0.0392994	0.0298424	0.0192392	0.0202424	0.0117177	0.0175638	0.0117685
69.4	0.551581	0.551953	0.312583	0.283266	0.190394	0.157025	0.10989	0.0830247	0.0678689	0.0474951	0.0344427	0.0215526		69.4	0.166821	0.167201	0.0872983	0.0849012	0.0457421	0.0393992	0.029773	0.0192886	0.0203876	0.011748	0.0181018	0.011799
69.6	0.551936	0.553194	0.313018	0.283962	0.190528	0.157428	0.109769	0.0832424	0.0677938	0.047621	0.0338799	0.0216101		69.6	0.166883	0.167596	0.0872541	0.0851114	0.0456212	0.039499	0.0296369	0.019338	0.0198707	0.0117782	0.0177962	0.0118295
69.8	0.552642	0.554434	0.313566	0.284657	0.191127	0.15783	0.11044	0.0834599	0.0680704	0.0477467	0.0338002	0.0216674		69.8	0.16807	0.16799	0.087829	0.0853213	0.0462095	0.0395987	0.0304144	0.0193874	0.020533	0.0118085	0.0186855	0.0118599
70	0.553752	0.555672	0.314418	0.285352	0.191797	0.158233	0.11108	0.0836773	0.0682651	0.0478725	0.0336852	0.0217248		70	0.168735	0.168385	0.0879452	0.085531	0.0465819	0.0396983	0.0307494	0.0194367	0.0202417	0.0118387	0.0186638	0.0118904
70.2	0.555038	0.556908	0.314697	0.286046	0.191585	0.158635	0.111264	0.0838946	0.068435	0.0479981	0.0331895	0.0217821		70.2	0.169765	0.168778	0.0879567	0.0857405	0.0471272	0.0397978	0.0311337	0.019486	0.0204279	0.0118689	0.0187307	0.0119208
70.4	0.556318	0.558142	0.315115	0.286739	0.192253	0.159037	0.111234	0.0841118	0.0685364	0.0481237	0.0335307	0.0218394		70.4	0.17099	0.169172	0.0884827	0.0859499	0.0483514	0.0398973	0.0318088	0.0195353	0.0208979	0.0118991	0.0192291	0.0119512
70.6	0.557864	0.559375	0.316055	0.287432	0.19296	0.159438	0.111163	0.0843289	0.0682938	0.0482493	0.0337949	0.0218967		70.6	0.171669	0.169565	0.0883946	0.0861591	0.0484945	0.0399967	0.0322312	0.0195845	0.0208183	0.0119292	0.0191869	0.0119816
70.8	0.559324	0.560606	0.316712	0.288124	0.193809	0.159839	0.111205	0.0845458	0.0692904	0.0483748	0.0346662	0.021954		70.8	0.172478	0.169957	0.0883471	0.0863682	0.0488217	0.040096	0.0325395	0.0196337	0.0212325	0.0119594	0.0193192	0.0120119
71	0.56009	0.561835	0.317728	0.288816	0.194421	0.16024	0.111523	0.0847626	0.0694998	0.0485002	0.0349403	0.0220112		71	0.172842	0.170349	0.0885342	0.086577	0.0493231	0.0401952	0.0326193	0.0196828	0.0213881	0.0119895	0.0195913	0.0120423
71.2	0.56184	0.563063	0.318871	0.289507	0.194726	0.160641	0.111792	0.0849794	0.0695758	0.0486256	0.035348	0.0220684		71.2	0.173034	0.170741	0.0889516	0.0867857	0.0494729	0.0402944	0.0328216	0.019732	0.0217163	0.0120196	0.0195978	0.0120726
71.4	0.563288	0.564289	0.319905	0.290197	0.194932	0.161042	0.111725	0.085196	0.0697631	0.0487509	0.0354442	0.0221256		71.4	0.173074	0.171132	0.0891646	0.0869941	0.0494452	0.0403935	0.0322234	0.0197811	0.0218932	0.0120497	0.0193861	0.0121029
71.6	0.564242	0.565513	0.32113	0.290887	0.19576	0.161442	0.112285	0.0854124	0.0703843	0.0488761	0.0356845	0.0221828		71.6	0.173055	0.171523	0.0891139	0.0872025	0.0491543	0.0404925	0.0318753	0.0198301	0.0213103	0.0120797	0.0192074	0.0121332
71.8	0.565736	0.566736	0.322093	0.291576	0.196244	0.161842	0.11273	0.0856288	0.0705557	0.0490013	0.0359192	0.0222399		71.8	0.173577	0.171913	0.0889572	0.0874106	0.04925	0.0405915	0.0318404	0.0198792	0.0213178	0.0121098	0.0192754	0.0121634
72	0.566624	0.567957	0.322543	0.292264	0.196182	0.162242	0.112941	0.0858451	0.0701533	0.0491264	0.0357141	0.022297		72	0.173849	0.172303	0.0892352	0.0876185	0.0487257	0.0406903	0.031628	0.0199282	0.0210374	0.0121398	0.0193159	0.0121937
72.2	0.56756	0.569176	0.323249	0.292952	0.196349	0.162641	0.112823	0.0860612	0.0698447	0.0492515	0.0360541	0.0223541		72.2	0.173524	0.172692	0.089651	0.0878263	0.048818	0.0407892	0.031382	0.0199771	0.0208692	0.0121698	0.019581	0.0122239
72.4	0.568904	0.570393	0.323733	0.293639	0.196988	0.16304	0.112777	0.0862772	0.0700109	0.0493765	0.0360016	0.0224111		72.4	0.174083	0.173081	0.0902718	0.0880339	0.0487569	0.0408879	0.0309938	0.0200261	0.0204817	0.0121998	0.0194328	0.0122541
72.6	0.569843	0.571609	0.324469	0.294326	0.196883	0.163439	0.112626	0.0864931	0.0703277	0.0495015	0.0357123	0.0224682		72.6	0.174723	0.17347	0.0909403	0.0882413	0.0486808	0.0409865	0.0310326	0.020075	0.0207783	0.0122297	0.0200691	0.0122843
72.8	0.571016	0.572824	0.325195	0.295012	0.197007	0.163838	0.112953	0.0867089	0.07046	0.0496263	0.0359512	0.0225252		72.8	0.174427	0.173858	0.0909657	0.0884486	0.0485988	0.0410851	0.0305212	0.0201238	0.0204752	0.0122597	0.0195815	0.0123145
73	0.57201	0.574036	0.326009	0.295698	0.197349	0.164236	0.113093	0.0869246	0.0706156	0.0497512	0.0357199	0.0225821		73	0.173879	0.174246	0.090781	0.0886556	0.048008	0.0411837	0.0296927	0.0201727	0.0199394	0.0122896	0.0189611	0.0123447
73.2	0.573011	0.575247	0.326871	0.296382	0.197725	0.164635	0.113193	0.0871401	0.0703499	0.0498759	0.0359786	0.0226391		73.2	0.174652	0.174633	0.0912352	0.0888625	0.0480396	0.0412821	0.0298271	0.0202215	0.0202359	0.0123195	0.0200079	0.0123748
73.4	0.573045	0.576456	0.327027	0.297067	0.197139	0.165032	0.113423	0.0873556	0.069671	0.0500006	0.0349438	0.022696		73.4	0.1748	0.17502	0.0918821	0.0890692	0.0477531	0.0413805	0.0298557	0.0202703	0.0201747	0.0123494	0.0196736	0.0124049
73.6	0.57437	0.577664	0.327696	0.29775	0.197501	0.16543	0.113355	0.0875709	0.0701307	0.0501253	0.0349667	0.0227529		73.6	0.175427	0.175406	0.0918318	0.0892758	0.0475823	0.0414788	0.0298834	0.020319	0.020071	0.0123793	0.0193339	0.012435
73.8	0.5761	0.57887	0.328651	0.298433	0.198487	0.165828	0.114165	0.0877861	0.0709833	0.0502499	0.035809	0.0228098		73.8	0.176786	0.175792	0.0923192	0.0894821	0.0479438	0.041577	0.0306959	0.0203677	0.020879	0.0124092	0.019813	0.0124651
74	0.577009	0.580074	0.329091	0.299115	0.198524	0.166225	0.114183	0.0880012	0.0712298	0.0503744	0.0357061	0.0228666		74	0.177108	0.176178	0.0924285	0.0896883	0.0477965	0.0416752	0.0307868	0.0204164	0.021131	0.012439	0.0192516	0.0124951
74.2	0.578216	0.581277	0.329446	0.299797	0.198599	0.166621	0.114207	0.0882161	0.0714686	0.0504989	0.0352087	0.0229235		74.2	0.177376	0.176563	0.092689	0.0898943	0.048004	0.0417733	0.0312743	0.020465	0.0215924	0.0124688	0.0193518	0.0125252
74.4	0.579641	0.582478	0.330344	0.300478	0.199347	0.167018	0.114148	0.088431	0.0716834	0.0506233	0.0355055	0.0229803		74.4	0.177343	0.176948	0.0926428	0.0901001	0.0480684	0.0418713	0.031614	0.0205136	0.0215508	0.0124986	0.0190662	0.0125552
74.6	0.581128	0.583677	0.331021	0.301159	0.199975	0.167414	0.114489	0.0886458	0.0720548	0.0507477	0.035763	0.023037		74.6	0.177497	0.177332	0.092668	0.0903058	0.0481533	0.0419693	0.0320416	0.0205622	0.0215122	0.0125284	0.0191715	0.0125852
74.8	0.582183	0.584875	0.3315	0.301839	0.200507	0.16781	0.114922	0.0888604	0.0726175	0.0508719	0.0361173	0.0230938		74.8	0.177575	0.177716	0.0929592	0.0905113	0.04838	0.0420671	0.0323801	0.0206107	0.0214011	0.0125582	0.0191703	0.0126152
75	0.583332	0.586071	0.332399	0.302518	0.201552	0.168206	0.115276	0.0890749	0.0727665	0.0509962	0.0363351	0.0231505		75	0.178304	0.178099	0.0936094	0.0907166	0.0490492	0.0421649	0.0325119	0.0206593	0.0218721	0.0125879	0.0193927	0.0126452
75.2	0.584799	0.587265	0.333428	0.303197	0.202387	0.168602	0.115939	0.0892893	0.0735094	0.0511204	0.0368673	0.0232072		75.2	0.178869	0.178482	0.0941763	0.0909217	0.0490486	0.0422627	0.0323761	0.0207077	0.0223361	0.0126176	0.0197155	0.0126751
75.4	0.586235	0.588458	0.334036	0.303875	0.203578	0.168997	0.116523	0.0895036	0.0739798	0.0512445	0.0373065	0.0232639		75.4	0.179006	0.178865	0.0942462	0.0911266	0.0489772	0.0423603	0.0319101	0.0207562	0.0220151	0.0126473	0.0197698	0.012705
75.6	0.587792	0.589649	0.334588	0.304552	0.204789	0.169392	0.118043	0.0897178	0.0745375	0.0513685	0.0384765	0.0233205		75.6	0.179645	0.179247	0.0943976	0.0913314	0.0489591	0.0424579	0.0321492	0.0208046	0.0216613	0.012677	0.0202984	0.012735
75.8	0.589591	0.590839	0.335181	0.305229	0.205291	0.169787	0.118391	0.0899318	0.074185	0.0514925	0.0390584	0.0233771		75.8	0.180036	0.179629	0.0942044	0.091536	0.0487577	0.0425555	0.0318269	0.020853	0.0219503	0.0127067	0.0201578	0.0127648
76	0.590521	0.592027	0.335168	0.305906	0.20573	0.170182	0.118634	0.0901458	0.0732688	0.0516165	0.0390896	0.0234337		76	0.1807	0.18001	0.0946788	0.0917404	0.0486556	0.0426529	0.0319364	0.0209013	0.0220021	0.0127363	0.0204247	0.0127947
76.2	0.592335	0.593213	0.336174	0.306581	0.206569	0.170576	0.11897	0.0903596	0.0732937	0.0517404	0.0397634	0.0234903		76.2	0.180665	0.180391	0.0948376	0.0919447	0.0483638	0.0427503	0.0316138	0.0209497	0.0216971	0.0127659	0.0202492	0.0128246
76.4	0.594112	0.594397	0.336864	0.307256	0.207336	0.17097	0.119316	0.0905733	0.0734526	0.0518642	0.0401015	0.0235469		76.4	0.181316	0.180772	0.0949864	0.0921488	0.048668	0.0428476	0.0314791	0.0209979	0.0211002	0.0127955	0.02018	0.0128544
76.6	0.594638	0.59558	0.337503	0.307931	0.207382	0.171364	0.119273	0.0907869	0.0732751	0.0519879	0.0399526	0.0236034		76.6	0.182202	0.181152	0.0947928	0.0923527	0.0490184	0.0429448	0.0312623	0.0210462	0.0210465	0.0128251	0.0201734	0.0128842
76.8	0.595677	0.596762	0.338214	0.308605	0.207781	0.171757	0.11926	0.0910004	0.0730184	0.0521117	0.03998	0.0236599		76.8	0.182613	0.181531	0.094837	0.0925564	0.0495649	0.043042	0.0305439	0.0210944	0.0211475	0.0128547	0.0204091	0.012914
77	0.597024	0.597942	0.339286	0.309278	0.208084	0.17215	0.119081	0.0912138	0.0727518	0.0522353	0.0396797	0.0237164		77	0.183213	0.181911	0.0950753	0.09276	0.049721	0.0431391	0.0306749	0.0211426	0.0215825	0.0128842	0.0207972	0.0129438
77.2	0.597838	0.59912	0.339713	0.309951	0.207929	0.172543	0.119012	0.091427	0.0716311	0.0523589	0.0392673	0.0237728		77.2	0.183864	0.182289	0.0952486	0.0929633	0.0500222	0.0432361	0.0312881	0.0211908	0.0220012	0.0129138	0.0214578	0.0129736
77.4	0.598589	0.600296	0.34001	0.310623	0.207522	0.172936	0.118923	0.0916402	0.0713585	0.0524824	0.0390932	0.0238292		77.4	0.183987	0.182668	0.0956358	0.0931666	0.0499558	0.0433331	0.0313987	0.0212389	0.022289	0.0129433	0.021262	0.0130033
77.6	0.599658	0.601471	0.341278	0.311294	0.208037	0.173328	0.11884	0.0918532	0.07182	0.0526059	0.0393553	0.0238856		77.6	0.184157	0.183046	0.0953355	0.0933696	0.0498857	0.04343	0.0312307	0.021287	0.022183	0.0129728	0.020742	0.013033
77.8	0.60094	0.602645	0.342476	0.311965	0.208407	0.173721	0.11964	0.0920661	0.072607	0.0527293	0.039505	0.023942		77.8	0.184296	0.183423	0.095445	0.0935724	0.050073	0.0435268	0.03115	0.0213351	0.0224725	0.0130023	0.0204202	0.0130627
78	0.601666	0.603816	0.343074	0.312635	0.207864	0.174113	0.119708	0.0922789	0.0727154	0.0528526	0.0385378	0.0239983		78	0.184143	0.183801	0.0955707	0.0937751	0.0500092	0.0436235	0.0314047	0.0213831	0.0224462	0.0130317	0.0200653	0.0130924
78.2	0.603037	0.604986	0.344236	0.313305	0.208344	0.174504	0.11964	0.0924916	0.0731631	0.0529759	0.0382125	0.0240547		78.2	0.183722	0.184177	0.0956978	0.0939776	0.0500821	0.0437202	0.0313963	0.0214311	0.0221288	0.0130612	0.0198554	0.0131221
78.4	0.60412	0.606155	0.345493	0.313974	0.208615	0.174896	0.1202	0.0927042	0.0734043	0.0530992	0.0380125	0.0241109		78.4	0.184016	0.184554	0.0956387	0.09418	0.05026	0.0438168	0.0316495	0.021479	0.0221168	0.0130906	0.019634	0.0131518
78.6	0.605336	0.607322	0.346227	0.314643	0.209109	0.175287	0.1205	0.0929166	0.0737933	0.0532223	0.0376337	0.0241672		78.6	0.184361	0.184929	0.0961791	0.0943821	0.0506185	0.0439133	0.0318253	0.021527	0.0222168	0.01312	0.0197827	0.0131814
78.8	0.60603	0.608487	0.34701	0.31531	0.209585	0.175678	0.12104	0.093129	0.0744341	0.0533455	0.0371664	0.0242235		78.8	0.184059	0.185305	0.0963857	0.0945842	0.0507888	0.0440098	0.0318148	0.0215749	0.0225887	0.0131494	0.0198164	0.013211
79	0.606822	0.609651	0.347412	0.315978	0.210166	0.176068	0.121451	0.0933412	0.0752799	0.0534685	0.0371434	0.0242797		79	0.184458	0.18568	0.0974337	0.094786	0.0514124	0.0441062	0.031777	0.0216227	0.023079	0.0131787	0.0199076	0.0132406
79.2	0.607901	0.610813	0.347835	0.316644	0.21066	0.176459	0.122006	0.0935533	0.0756007	0.0535915	0.0374439	0.0243359		79.2	0.184414	0.186055	0.0975318	0.0949876	0.0514039	0.0442025	0.0315654	0.0216706	0.0230052	0.0132081	0.0196314	0.0132702
79.4	0.609092	0.611973	0.348018	0.317311	0.211139	0.176849	0.122308	0.0937653	0.0756181	0.0537144	0.037145	0.024392		79.4	0.184935	0.186429	0.0977428	0.0951891	0.0516921	0.0442987	0.0318601	0.0217184	0.0227481	0.0132374	0.0197728	0.0132998
79.6	0.610393	0.613132	0.348252	0.317976	0.211269	0.177239	0.122992	0.0939772	0.0754748	0.0538373	0.0369334	0.0244482		79.6	0.185081	0.186803	0.0977459	0.0953904	0.051356	0.0443949	0.0319494	0.0217662	0.0224841	0.0132667	0.0194413	0.0133293
79.8	0.611775	0.61429	0.348849	0.318641	0.212009	0.177628	0.122935	0.094189	0.0754501	0.0539601	0.0371156	0.0245043		79.8	0.185394	0.187176	0.0978397	0.0955915	0.0515544	0.044491	0.0320397	0.0218139	0.0227105	0.013296	0.0192507	0.0133588
80	0.612824	0.615445	0.349267	0.319305	0.212825	0.178018	0.122882	0.0944007	0.0755455	0.0540829	0.0370994	0.0245604		80	0.186229	0.187549	0.0989148	0.0957925	0.0522053	0.0445871	0.0325713	0.0218616	0.0228162	0.0133253	0.0199143	0.0133883
80.2	0.614086	0.616599	0.350158	0.319969	0.213206	0.178407	0.123226	0.0946122	0.0757324	0.0542056	0.0378426	0.0246165		80.2	0.186229	0.187922	0.0990969	0.0959933	0.0523426	0.044683	0.0326851	0.0219093	0.0224439	0.0133545	0.0198278	0.0134178
80.4	0.615712	0.617752	0.350687	0.320632	0.21377	0.178796	0.123192	0.0948236	0.0761984	0.0543283	0.038018	0.0246725		80.4	0.18698	0.188294	0.0993093	0.0961939	0.0531499	0.0447789	0.0325831	0.0219569	0.0225776	0.0133838	0.0199178	0.0134473
80.6	0.616235	0.618903	0.350583	0.321295	0.21364	0.179184	0.122821	0.095035	0.0760153	0.0544509	0.0376425	0.0247285		80.6	0.187695	0.188666	0.0993437	0.0963944	0.0530752	0.0448748	0.0323102	0.0220046	0.022663	0.013413	0.0199529	0.0134767
80.8	0.617032	0.620052	0.350915	0.321956	0.213598	0.179573	0.122638	0.0952462	0.0755611	0.0545734	0.0373582	0.0247845		80.8	0.18858	0.189037	0.100139	0.0965946	0.0536464	0.0449705	0.0327471	0.0220521	0.0233851	0.0134422	0.0207975	0.0135062
81	0.617897	0.6212	0.351082	0.322618	0.213494	0.179961	0.12199	0.0954573	0.0753391	0.0546959	0.0371816	0.0248405		81	0.188595	0.189408	0.0998819	0.0967947	0.0530973	0.0450662	0.0332407	0.0220997	0.0229574	0.0134714	0.0204375	0.0135356
81.2	0.618659	0.622347	0.351112	0.323279	0.21343	0.180349	0.121908	0.0956682	0.07499	0.0548183	0.0372195	0.0248964		81.2	0.188881	0.189778	0.0997917	0.0969947	0.0527878	0.0451618	0.0333723	0.0221472	0.0226245	0.0135005	0.020441	0.013565
81.4	0.61961	0.623491	0.351279	0.323939	0.213561	0.180736	0.121812	0.0958791	0.0751433	0.0549406	0.0373901	0.0249524		81.4	0.189283	0.190149	0.100159	0.0971944	0.0527012	0.0452574	0.0334281	0.0221947	0.0226988	0.0135297	0.0202775	0.0135944
81.6	0.620863	0.624634	0.352505	0.324598	0.214366	0.181124	0.122323	0.0960899	0.0755232	0.0550629	0.0379263	0.0250082		81.6	0.189623	0.190518	0.0999883	0.097394	0.0523629	0.0453529	0.0335123	0.0222422	0.0223442	0.0135588	0.0198181	0.0136237
81.8	0.622409	0.625776	0.353879	0.325257	0.215135	0.181511	0.122589	0.0963005	0.0759754	0.0551852	0.0382575	0.0250641		81.8	0.190026	0.190888	0.100059	0.0975935	0.0525974	0.0454483	0.0338951	0.0222896	0.0223969	0.0135879	0.019369	0.0136531
82	0.623074	0.626916	0.354072	0.325916	0.214717	0.181898	0.12203	0.096511	0.0757122	0.0553074	0.0374459	0.02512		82	0.1905	0.191257	0.100353	0.0977927	0.0525831	0.0455436	0.0342594	0.022337	0.0225591	0.013617	0.0196348	0.0136824
82.2	0.624058	0.628054	0.355125	0.326573	0.215214	0.182284	0.122373	0.0967215	0.0759206	0.0554295	0.0376263	0.0251758		82.2	0.190377	0.191625	0.100332	0.0979918	0.0527529	0.0456389	0.0340568	0.0223844	0.022694	0.0136461	0.0195236	0.0137117
82.4	0.625181	0.629191	0.356179	0.327231	0.215021	0.182671	0.123049	0.0969318	0.0757485	0.0555515	0.0373892	0.0252316		82.4	0.190467	0.191993	0.100402	0.0981907	0.0524659	0.0457341	0.033983	0.0224317	0.0227891	0.0136751	0.0189898	0.013741
82.6	0.626638	0.630327	0.356744	0.327887	0.215537	0.183057	0.123258	0.097142	0.0760912	0.0556736	0.0372508	0.0252873		82.6	0.190137	0.192361	0.10035	0.0983895	0.0521423	0.0458292	0.0334457	0.022479	0.0227582	0.0137042	0.0186029	0.0137703
82.8	0.627655	0.63146	0.357207	0.328543	0.215845	0.183443	0.12365	0.097352	0.0764712	0.0557955	0.0372862	0.0253431		82.8	0.189549	0.192728	0.0998972	0.098588	0.0518059	0.0459243	0.0332526	0.0225263	0.022899	0.0137332	0.0183685	0.0137995
83	0.62829	0.632593	0.357743	0.329199	0.216015	0.183828	0.123949	0.097562	0.076319	0.0559174	0.0374	0.0253988		83	0.189765	0.193095	0.0997721	0.0987864	0.0516793	0.0460193	0.0330691	0.0225735	0.0222659	0.0137622	0.0181037	0.0138288
83.2	0.629506	0.633723	0.359233	0.329854	0.216866	0.184213	0.12458	0.0977719	0.0765023	0.0560392	0.0382329	0.0254545		83.2	0.190104	0.193461	0.0993894	0.0989847	0.0511281	0.0461142	0.0329208	0.0226207	0.0222198	0.0137911	0.018009	0.013858
83.4	0.630209	0.634852	0.35968	0.330508	0.217107	0.184598	0.124803	0.0979816	0.0760072	0.056161	0.0379012	0.0255102		83.4	0.190427	0.193827	0.0994126	0.0991827	0.0512959	0.0462091	0.0330745	0.0226679	0.0223246	0.0138201	0.0184114	0.0138872
83.6	0.631136	0.63598	0.360254	0.331162	0.217535	0.184983	0.125324	0.0981912	0.0758688	0.0562827	0.0383551	0.0255658		83.6	0.190359	0.194193	0.099533	0.0993806	0.051338	0.0463039	0.0328478	0.022715	0.0226431	0.013849	0.018745	0.0139163
83.8	0.632307	0.637106	0.361254	0.331815	0.218402	0.185368	0.125875	0.0984007	0.0762115	0.0564044	0.0391922	0.0256214		83.8	0.191194	0.194558	0.0998034	0.0995783	0.052383	0.0463986	0.0328037	0.0227621	0.023394	0.013878	0.0198422	0.0139455
84	0.633661	0.63823	0.362172	0.332467	0.219106	0.185752	0.126007	0.0986101	0.0761574	0.056526	0.0395462	0.025677		84	0.191899	0.194923	0.100746	0.0997759	0.0532527	0.0464932	0.033091	0.0228092	0.0238164	0.0139069	0.0205705	0.0139746
84.2	0.634605	0.639353	0.362658	0.333119	0.219409	0.186136	0.126543	0.0988195	0.0760207	0.0566475	0.0399286	0.0257326		84.2	0.192303	0.195288	0.100583	0.0999733	0.0536054	0.0465878	0.0330109	0.0228563	0.0241001	0.0139357	0.021174	0.0140038
84.4	0.636366	0.640475	0.363543	0.333771	0.220316	0.18652	0.127125	0.0990286	0.0759382	0.056769	0.0401809	0.0257881		84.4	0.193209	0.195652	0.101143	0.100171	0.0543817	0.0466823	0.0331402	0.0229033	0.024363	0.0139646	0.0216549	0.0140329
84.6	0.636862	0.641594	0.363796	0.334421	0.220629	0.186904	0.127497	0.0992377	0.075592	0.0568904	0.0406834	0.0258437		84.6	0.193706	0.196015	0.101629	0.100368	0.0543165	0.0467768	0.0329472	0.0229503	0.0240541	0.0139934	0.0219921	0.014062
84.8	0.63727	0.642713	0.364243	0.335072	0.220418	0.187287	0.127944	0.0994466	0.0755088	0.0570118	0.0404285	0.0258992		84.8	0.19463	0.196378	0.102102	0.100564	0.0552106	0.0468712	0.0331196	0.0229972	0.0240282	0.0140223	0.0225622	0.014091
85	0.637998	0.64383	0.364591	0.335721	0.221077	0.18767	0.127821	0.0996555	0.0761107	0.0571331	0.0408401	0.0259546		85	0.194845	0.196741	0.102382	0.100761	0.0550121	0.0469655	0.0333164	0.0230441	0.0236618	0.0140511	0.0227274	0.0141201
85.2	0.638475	0.644945	0.364654	0.33637	0.221735	0.188053	0.127778	0.0998642	0.0760887	0.0572544	0.0411033	0.0260101		85.2	0.195918	0.197104	0.102907	0.100958	0.0555115	0.0470597	0.0338303	0.023091	0.024144	0.0140799	0.0235183	0.0141491
85.4	0.63936	0.646059	0.364782	0.337019	0.221752	0.188435	0.127235	0.100073	0.0758473	0.0573756	0.0407931	0.0260655		85.4	0.197074	0.197466	0.103825	0.101154	0.0562146	0.0471539	0.0341081	0.0231379	0.0244563	0.0141087	0.0243359	0.0141782
85.6	0.640405	0.647171	0.365919	0.337667	0.222405	0.188818	0.127355	0.100281	0.0761967	0.0574967	0.0410331	0.0261209		85.6	0.197426	0.197827	0.103854	0.10135	0.0560828	0.047248	0.0339371	0.0231847	0.0239657	0.0141374	0.0243931	0.0142071
85.8	0.641322	0.648281	0.366243	0.338314	0.222589	0.1892	0.127166	0.10049	0.0761886	0.0576178	0.040991	0.0261763		85.8	0.197993	0.198189	0.104131	0.101546	0.0563926	0.047342	0.0341993	0.0232315	0.0238628	0.0141662	0.0237698	0.0142361
86	0.641909	0.649391	0.366206	0.338961	0.221769	0.189582	0.126778	0.100698	0.0761118	0.0577388	0.0403332	0.0262316		86	0.198426	0.198549	0.104364	0.101742	0.0564314	0.047436	0.0340249	0.0232783	0.0236306	0.0141949	0.0235466	0.0142651
86.2	0.643542	0.650498	0.36751	0.339607	0.222297	0.189963	0.127622	0.100906	0.0772147	0.0578598	0.0411248	0.0262869		86.2	0.198603	0.19891	0.104298	0.101938	0.0563057	0.0475298	0.0339283	0.023325	0.0233824	0.0142236	0.0225762	0.014294
86.4	0.645275	0.651604	0.36802	0.340252	0.222438	0.190344	0.12771	0.101114	0.0776081	0.0579807	0.0413313	0.0263422		86.4	0.198637	0.19927	0.104306	0.102133	0.05556	0.0476237	0.0336713	0.0233717	0.0229467	0.0142523	0.0215889	0.014323
86.6	0.646319	0.652709	0.368475	0.340897	0.223513	0.190725	0.128034	0.101322	0.0781906	0.0581015	0.0412917	0.0263975		86.6	0.198594	0.19963	0.104512	0.102329	0.0552068	0.0477174	0.0339729	0.0234184	0.0229864	0.0142809	0.0215669	0.0143519
86.8	0.647612	0.653812	0.369511	0.341542	0.224359	0.191106	0.128283	0.10153	0.0786913	0.0582223	0.0414914	0.0264528		86.8	0.199128	0.199989	0.104294	0.102524	0.0547435	0.0478111	0.0344723	0.023465	0.0228829	0.0143096	0.0210599	0.0143808
87	0.648152	0.654914	0.370223	0.342186	0.224498	0.191487	0.128463	0.101738	0.0789058	0.0583431	0.0409357	0.026508		87	0.199465	0.200348	0.104215	0.102719	0.0540488	0.0479047	0.0343243	0.0235116	0.0222048	0.0143382	0.0205996	0.0144096
87.2	0.649336	0.656014	0.371264	0.342829	0.225115	0.191867	0.12855	0.101945	0.0792236	0.0584637	0.0412025	0.0265632		87.2	0.199916	0.200706	0.104831	0.102914	0.0536854	0.0479983	0.0346463	0.0235582	0.0228378	0.0143668	0.020796	0.0144385
87.4	0.650253	0.657112	0.37144	0.343472	0.225375	0.192247	0.128266	0.102153	0.0793699	0.0585844	0.040779	0.0266184		87.4	0.200115	0.201064	0.105133	0.103109	0.0541153	0.0480918	0.0351968	0.0236048	0.0237002	0.0143954	0.0210205	0.0144673
87.6	0.651335	0.658209	0.372028	0.344114	0.225763	0.192627	0.12829	0.10236	0.0798752	0.0587049	0.0407859	0.0266735		87.6	0.200479	0.201422	0.105525	0.103303	0.0541354	0.0481852	0.0351115	0.0236513	0.0238716	0.014424	0.0215157	0.0144962
87.8	0.652894	0.659305	0.37292	0.344755	0.226482	0.193006	0.128519	0.102568	0.0805321	0.0588254	0.0408402	0.0267286		87.8	0.201375	0.201779	0.105927	0.103498	0.0546709	0.0482785	0.0349633	0.0236978	0.0240266	0.0144525	0.0220458	0.014525
88	0.654196	0.660399	0.374157	0.345396	0.227799	0.193386	0.128518	0.102775	0.0809165	0.0589459	0.0415106	0.0267837		88	0.201651	0.202136	0.10653	0.103692	0.0548651	0.0483718	0.0353785	0.0237443	0.0242311	0.0144811	0.0221106	0.0145538
88.2	0.655222	0.661491	0.374498	0.346037	0.227986	0.193765	0.128861	0.102982	0.0810874	0.0590663	0.0416588	0.0268388		88.2	0.201282	0.202492	0.106192	0.103886	0.0546707	0.048465	0.0351575	0.0237907	0.0240538	0.0145096	0.0217882	0.0145825
88.4	0.65686	0.662582	0.375569	0.346676	0.228624	0.194144	0.129335	0.103189	0.0812183	0.0591866	0.0416487	0.0268939		88.4	0.201226	0.202848	0.10644	0.10408	0.0548505	0.0485582	0.035313	0.0238371	0.024172	0.0145381	0.0215324	0.0146113
88.6	0.657205	0.663672	0.375381	0.347316	0.228493	0.194522	0.129207	0.103396	0.0810277	0.0593069	0.0415797	0.0269489		88.6	0.200673	0.203204	0.106456	0.104273	0.0549654	0.0486513	0.0350281	0.0238834	0.0242683	0.0145666	0.0216849	0.01464
88.8	0.657921	0.66476	0.375753	0.347954	0.228791	0.194901	0.128939	0.103602	0.0814651	0.0594271	0.0413304	0.0270039		88.8	0.2007	0.203559	0.106626	0.104467	0.0556909	0.0487443	0.0350098	0.0239298	0.024493	0.0145951	0.0217328	0.0146687
89	0.658927	0.665847	0.376038	0.348592	0.229341	0.195279	0.128684	0.103809	0.0817128	0.0595473	0.0416794	0.0270589		89	0.201011	0.203914	0.106827	0.10466	0.0559368	0.0488372	0.0352174	0.0239761	0.0247913	0.0146235	0.0216889	0.0146974
89.2	0.660116	0.666932	0.376588	0.34923	0.22958	0.195656	0.128529	0.104015	0.0813995	0.0596674	0.0414577	0.0271138		89.2	0.20116	0.204269	0.106846	0.104854	0.0562593	0.0489301	0.035104	0.0240223	0.0249135	0.0146519	0.0218745	0.0147261
89.4	0.661385	0.668015	0.377088	0.349867	0.229183	0.196034	0.128795	0.104222	0.0813587	0.0597874	0.0410648	0.0271687		89.4	0.200988	0.204623	0.106377	0.105047	0.0562768	0.0490229	0.0346736	0.0240686	0.0248631	0.0146803	0.0214426	0.0147548
89.6	0.662619	0.669097	0.377495	0.350503	0.229503	0.196411	0.128887	0.104428	0.0811913	0.0599074	0.0410426	0.0272237		89.6	0.200976	0.204977	0.105961	0.105239	0.0559675	0.0491156	0.0345517	0.0241148	0.0242766	0.0147087	0.0211257	0.0147834
89.8	0.663479	0.670178	0.377831	0.351139	0.229416	0.196788	0.128923	0.104634	0.0807613	0.0600273	0.0412555	0.0272785		89.8	0.201403	0.20533	0.105968	0.105432	0.056262	0.0492083	0.0345455	0.024161	0.0244306	0.0147371	0.0208003	0.014812
90	0.664273	0.671257	0.378266	0.351774	0.229198	0.197165	0.128643	0.10484	0.0804631	0.0601472	0.0409675	0.0273334		90	0.201457	0.205683	0.105644	0.105625	0.0563079	0.0493009	0.0340544	0.0242071	0.0241201	0.0147655	0.0203651	0.0148406
90.2	0.665795	0.672335	0.378572	0.352409	0.229742	0.197542	0.128974	0.105046	0.0804902	0.060267	0.0410211	0.0273882		90.2	0.201521	0.206035	0.105861	0.105817	0.0563287	0.0493934	0.0343184	0.0242532	0.0237806	0.0147938	0.0205049	0.0148692
90.4	0.666228	0.673411	0.378423	0.353043	0.229636	0.197918	0.128744	0.105252	0.0796089	0.0603868	0.0399149	0.027443		90.4	0.201876	0.206387	0.106219	0.106009	0.056649	0.0494859	0.0345563	0.0242993	0.0237993	0.0148221	0.0209699	0.0148978
90.6	0.667038	0.674486	0.378968	0.353677	0.230343	0.198294	0.129392	0.105458	0.079109	0.0605065	0.0395493	0.0274978		90.6	0.202851	0.206739	0.106711	0.106201	0.056848	0.0495783	0.034756	0.0243454	0.0239918	0.0148504	0.0212935	0.0149263
90.8	0.667923	0.675559	0.379556	0.35431	0.230494	0.19867	0.129583	0.105664	0.0791324	0.0606261	0.0394313	0.0275526		90.8	0.203566	0.207091	0.106591	0.106393	0.0568794	0.0496706	0.034666	0.0243914	0.0239895	0.0148787	0.0210784	0.0149549
91	0.668402	0.676631	0.379433	0.354942	0.230441	0.199046	0.129499	0.105869	0.0788703	0.0607457	0.0388604	0.0276073		91	0.204104	0.207442	0.107071	0.106585	0.0570774	0.0497629	0.0344676	0.0244374	0.0240196	0.014907	0.0214336	0.0149834
91.2	0.669134	0.677701	0.379971	0.355574	0.230917	0.199421	0.129255	0.106074	0.0785651	0.0608653	0.0390127	0.027662		91.2	0.205067	0.207792	0.108108	0.106777	0.0575597	0.0498551	0.0350239	0.0244834	0.0247816	0.0149352	0.0226298	0.0150119
91.4	0.669809	0.67877	0.380535	0.356205	0.231488	0.199796	0.129161	0.10628	0.0790237	0.0609847	0.0390501	0.0277167		91.4	0.205864	0.208142	0.108659	0.106968	0.058175	0.0499472	0.0353664	0.0245293	0.0250366	0.0149635	0.0231441	0.0150404
91.6	0.670207	0.679837	0.380672	0.356836	0.231442	0.200171	0.129186	0.106485	0.0787693	0.0611042	0.0389912	0.0277714		91.6	0.206581	0.208492	0.109438	0.107159	0.0579495	0.0500393	0.0348371	0.0245752	0.0247661	0.0149917	0.0235	0.0150688
91.8	0.670972	0.680903	0.381365	0.357466	0.231345	0.200546	0.129517	0.10669	0.0789358	0.0612235	0.0394006	0.027826		91.8	0.207449	0.208842	0.110143	0.10735	0.0584042	0.0501313	0.0349851	0.0246211	0.0254099	0.0150199	0.0237561	0.0150973
92	0.67138	0.681967	0.382006	0.358096	0.231966	0.20092	0.129704	0.106895	0.0788062	0.0613428	0.0399556	0.0278806		92	0.207269	0.209191	0.110167	0.107541	0.0581051	0.0502232	0.0350227	0.0246669	0.0256495	0.0150481	0.0233129	0.0151257
92.2	0.672326	0.68303	0.382121	0.358725	0.231471	0.201294	0.129989	0.1071	0.0787369	0.0614621	0.0394841	0.0279352		92.2	0.207015	0.209539	0.109966	0.107732	0.058017	0.0503151	0.0349902	0.0247127	0.0253004	0.0150762	0.0226988	0.0151541
92.4	0.67328	0.684092	0.383099	0.359353	0.231642	0.201668	0.130277	0.107305	0.0787202	0.0615813	0.0396063	0.0279898		92.4	0.207194	0.209888	0.110068	0.107923	0.0579882	0.0504069	0.0346678	0.0247585	0.0253982	0.0151044	0.0223665	0.0151825
92.6	0.674014	0.685152	0.383392	0.359981	0.232476	0.202042	0.13063	0.107509	0.0789686	0.0617004	0.0399484	0.0280443		92.6	0.206834	0.210236	0.11036	0.108113	0.0580809	0.0504986	0.0345048	0.0248042	0.0249109	0.0151325	0.0219315	0.0152109
92.8	0.675194	0.686211	0.384577	0.360609	0.232985	0.202415	0.13094	0.107714	0.0795182	0.0618195	0.0403816	0.0280988		92.8	0.207103	0.210583	0.110549	0.108303	0.0581479	0.0505903	0.0342734	0.02485	0.0243131	0.0151606	0.0213471	0.0152393
93	0.676673	0.687268	0.385696	0.361235	0.233296	0.202788	0.131673	0.107918	0.0798472	0.0619385	0.0404353	0.0281533		93	0.207246	0.21093	0.110341	0.108493	0.057861	0.0506819	0.0339639	0.0248957	0.023981	0.0151887	0.0209559	0.0152676
93.2	0.677587	0.688324	0.386718	0.361862	0.233683	0.203161	0.131036	0.108122	0.0798207	0.0620575	0.0398956	0.0282078		93.2	0.207082	0.211277	0.110134	0.108683	0.0573543	0.0507734	0.0334815	0.0249413	0.0234974	0.0152167	0.0204844	0.0152959
93.4	0.678436	0.689378	0.387492	0.362487	0.234296	0.203534	0.131609	0.108327	0.0801512	0.0621764	0.0403465	0.0282622		93.4	0.207279	0.211623	0.109688	0.108873	0.056987	0.0508649	0.0336134	0.024987	0.0230342	0.0152448	0.019739	0.0153242
93.6	0.679651	0.690431	0.388061	0.363112	0.234516	0.203906	0.131353	0.108531	0.079938	0.0622952	0.0401628	0.0283166		93.6	0.207535	0.211969	0.109918	0.109063	0.0566624	0.0509563	0.0336878	0.0250326	0.0225988	0.0152728	0.0196618	0.0153525
93.8	0.68032	0.691482	0.388949	0.363737	0.234698	0.204278	0.131857	0.108735	0.079765	0.062414	0.0404464	0.028371		93.8	0.208364	0.212315	0.110323	0.109252	0.0570287	0.0510476	0.0337109	0.0250781	0.0227436	0.0153008	0.0197616	0.0153808
94	0.681313	0.692532	0.389721	0.364361	0.235119	0.20465	0.131942	0.108939	0.0797762	0.0625328	0.0401414	0.0284254		94	0.208627	0.21266	0.110488	0.109442	0.0569139	0.0511388	0.033925	0.0251237	0.0226583	0.0153288	0.0195639	0.0154091
94.2	0.682206	0.69358	0.390286	0.364984	0.235512	0.205022	0.132179	0.109142	0.0799554	0.0626514	0.0399459	0.0284797		94.2	0.209168	0.213005	0.110761	0.109631	0.0570519	0.05123	0.0341026	0.0251692	0.0222186	0.0153568	0.0193332	0.0154373
94.4	0.682784	0.694627	0.390984	0.365607	0.235773	0.205393	0.132463	0.109346	0.079789	0.0627701	0.0398466	0.028534		94.4	0.210237	0.213349	0.111089	0.10982	0.0575573	0.0513212	0.0345428	0.0252146	0.0229866	0.0153848	0.0194995	0.0154655
94.6	0.683916	0.695673	0.391889	0.36623	0.236475	0.205765	0.133292	0.10955	0.0801037	0.0628886	0.0404441	0.0285883		94.6	0.211346	0.213693	0.111679	0.110008	0.0574888	0.0514122	0.0345793	0.0252601	0.0235514	0.0154127	0.0195322	0.0154937
94.8	0.685029	0.696717	0.392728	0.366851	0.237139	0.206136	0.133894	0.109753	0.0804502	0.0630071	0.0406876	0.0286426		94.8	0.212023	0.214037	0.112184	0.110197	0.0579377	0.0515032	0.0348146	0.0253055	0.0239845	0.0154407	0.0201304	0.0155219
95	0.686709	0.69776	0.393906	0.367473	0.238027	0.206506	0.134323	0.109956	0.0808244	0.0631256	0.0407336	0.0286968		95	0.213259	0.21438	0.113209	0.110386	0.0586578	0.0515941	0.0353904	0.0253509	0.0248238	0.0154686	0.0208221	0.0155501
95.2	0.688357	0.698801	0.395512	0.368093	0.238652	0.206877	0.135195	0.110159	0.0814694	0.063244	0.0413945	0.0287511		95.2	0.213956	0.214723	0.113805	0.110574	0.0585301	0.051685	0.0354814	0.0253962	0.024851	0.0154965	0.0214864	0.0155782
95.4	0.689322	0.699841	0.396681	0.368713	0.239543	0.207247	0.135862	0.110363	0.0819742	0.0633623	0.0420859	0.0288053		95.4	0.214461	0.215066	0.114086	0.110762	0.0588688	0.0517758	0.0354351	0.0254416	0.0252433	0.0155244	0.0216399	0.0156064
95.6	0.690059	0.70088	0.396458	0.369333	0.239312	0.207617	0.13632	0.110566	0.081975	0.0634806	0.0419982	0.0288594		95.6	0.214997	0.215408	0.114344	0.11095	0.0589871	0.0518665	0.0355712	0.0254869	0.0253302	0.0155522	0.0219053	0.0156345
95.8	0.690898	0.701917	0.396908	0.369952	0.238951	0.207987	0.136536	0.110768	0.0821676	0.0635989	0.0419348	0.0289136		95.8	0.215226	0.21575	0.114368	0.111138	0.0591008	0.0519572	0.0357979	0.0255321	0.0253596	0.0155801	0.0220594	0.0156626
96	0.69216	0.702952	0.397334	0.37057	0.239819	0.208356	0.136739	0.110971	0.0825445	0.063717	0.0422121	0.0289677		96	0.214829	0.216091	0.114049	0.111326	0.0587356	0.0520478	0.0354307	0.0255774	0.0252182	0.0156079	0.0218296	0.0156907
96.2	0.693825	0.703987	0.398432	0.371188	0.240421	0.208725	0.137071	0.111174	0.0832591	0.0638352	0.0423913	0.0290218		96.2	0.214734	0.216432	0.113845	0.111513	0.0584382	0.0521383	0.0353898	0.0256226	0.0247493	0.0156357	0.0215795	0.0157187
96.4	0.695205	0.70502	0.399072	0.371806	0.241255	0.209094	0.137549	0.111376	0.0837062	0.0639532	0.0432587	0.0290759		96.4	0.215176	0.216773	0.114307	0.1117	0.0583686	0.0522288	0.0354813	0.0256677	0.0247267	0.0156635	0.0219328	0.0157468
96.6	0.696285	0.706051	0.399359	0.372422	0.241781	0.209463	0.137499	0.111579	0.0842156	0.0640712	0.0432518	0.02913		96.6	0.215238	0.217113	0.114269	0.111888	0.0583098	0.0523192	0.0358441	0.0257129	0.0241779	0.0156912	0.0221275	0.0157748
96.8	0.697196	0.707081	0.399878	0.373039	0.241916	0.209832	0.137408	0.111781	0.0842316	0.0641892	0.0432349	0.029184		96.8	0.215729	0.217453	0.114265	0.112075	0.0584011	0.0524095	0.0357538	0.025758	0.0242481	0.015719	0.0222135	0.0158028
97	0.697894	0.708109	0.399965	0.373654	0.24227	0.2102	0.13726	0.111984	0.0846604	0.0643071	0.0430098	0.029238		97	0.216188	0.217793	0.114331	0.112262	0.0587474	0.0524998	0.0360882	0.0258031	0.02443	0.0157467	0.0224775	0.0158308
97.2	0.698331	0.709137	0.400557	0.37427	0.242529	0.210568	0.136747	0.112186	0.084536	0.0644249	0.0429198	0.029292		97.2	0.21652	0.218132	0.114433	0.112448	0.0589274	0.05259	0.0362502	0.0258482	0.0246886	0.0157744	0.0223153	0.0158588
97.4	0.698977	0.710162	0.400974	0.374884	0.242834	0.210936	0.137329	0.112388	0.0845768	0.0645427	0.0435444	0.0293459		97.4	0.216546	0.218471	0.114377	0.112635	0.0590987	0.0526802	0.0364507	0.0258932	0.0247167	0.0158021	0.0220192	0.0158868
97.6	0.699493	0.711187	0.401494	0.375498	0.242524	0.211303	0.137056	0.11259	0.0843665	0.0646604	0.0432671	0.0293999		97.6	0.217163	0.218809	0.114302	0.112821	0.0596959	0.0527702	0.0364708	0.0259382	0.0254231	0.0158298	0.0223346	0.0159147
97.8	0.699469	0.71221	0.401567	0.376112	0.242427	0.211671	0.136748	0.112791	0.083599	0.0647781	0.0429499	0.0294538		97.8	0.217917	0.219147	0.11448	0.113008	0.0604708	0.0528602	0.036991	0.0259831	0.025813	0.0158575	0.0223433	0.0159426
98	0.699721	0.713231	0.401946	0.376725	0.242437	0.212038	0.136573	0.112993	0.0836208	0.0648957	0.0423047	0.0295076		98	0.218205	0.219485	0.114876	0.113194	0.0607807	0.0529502	0.0371999	0.0260281	0.0260517	0.0158851	0.0222772	0.0159705
98.2	0.700222	0.714251	0.401891	0.377337	0.242259	0.212405	0.136715	0.113195	0.0835627	0.0650133	0.0424836	0.0295615		98.2	0.218461	0.219822	0.114834	0.11338	0.0607996	0.05304	0.0370353	0.026073	0.026058	0.0159128	0.0220417	0.0159984
98.4	0.70111	0.71527	0.402319	0.377949	0.242409	0.212771	0.137041	0.113396	0.0832333	0.0651308	0.0426295	0.0296153		98.4	0.218315	0.220159	0.114896	0.113565	0.0609259	0.0531299	0.0373552	0.0261178	0.0264129	0.0159404	0.0220203	0.0160263
98.6	0.702134	0.716287	0.403196	0.37856	0.242685	0.213138	0.137538	0.113598	0.0835405	0.0652482	0.0425707	0.0296691		98.6	0.218565	0.220496	0.115125	0.113751	0.0607012	0.0532196	0.0374025	0.0261627	0.0268624	0.015968	0.0222267	0.0160541
98.8	0.703316	0.717303	0.404184	0.379171	0.243515	0.213504	0.138537	0.113799	0.0836018	0.0653656	0.0429165	0.0297229		98.8	0.218854	0.220832	0.115514	0.113936	0.0610824	0.0533093	0.0375625	0.0262075	0.026968	0.0159956	0.022436	0.016082
99	0.704119	0.718318	0.404566	0.379781	0.24369	0.21387	0.139193	0.114	0.0834524	0.0654829	0.0429917	0.0297767		99	0.219074	0.221168	0.115577	0.114122	0.0611366	0.0533989	0.0373607	0.0262523	0.0269369	0.0160231	0.0222774	0.0161098
99.2	0.705106	0.719331	0.405408	0.380391	0.244236	0.214235	0.139825	0.114201	0.0834056	0.0656002	0.0428516	0.0298305		99.2	0.218998	0.221503	0.115387	0.114307	0.0610219	0.0534884	0.0370681	0.026297	0.0259479	0.0160506	0.0222648	0.0161376
99.4	0.705508	0.720343	0.405743	0.381	0.244563	0.214601	0.139921	0.114402	0.0834259	0.0657174	0.0427046	0.0298842		99.4	0.219221	0.221838	0.115565	0.114492	0.0613882	0.0535779	0.0368735	0.0263418	0.0261595	0.0160782	0.0221936	0.0161654
99.6	0.706942	0.721353	0.40626	0.381608	0.245041	0.214966	0.140562	0.114603	0.0844194	0.0658346	0.0426764	0.0299379		99.6	0.219587	0.222173	0.115696	0.114677	0.0616551	0.0536674	0.0373539	0.0263865	0.0262016	0.0161057	0.0224472	0.0161932
99.8	0.708046	0.722362	0.406895	0.382216	0.245135	0.215331	0.140533	0.114803	0.0844032	0.0659517	0.0426393	0.0299915		99.8	0.219303	0.222507	0.115665	0.114861	0.0613876	0.0537567	0.0371544	0.0264311	0.0263263	0.0161332	0.0221943	0.0162209
100	0.709979	0.72337	0.407951	0.382824	0.246259	0.215695	0.141014	0.115004	0.0852025	0.0660688	0.0433372	0.0300452		100	0.218924	0.222841	0.115214	0.115046	0.0609126	0.053846	0.0365736	0.0264758	0.0259622	0.0161606	0.0217057	0.0162486
100.2	0.7117	0.724376	0.409156	0.383431	0.247005	0.21606	0.141745	0.115205	0.0860315	0.0661858	0.0438245	0.0300988		100.2	0.219071	0.223175	0.115629	0.11523	0.0607038	0.0539352	0.0368742	0.0265204	0.0252516	0.0161881	0.0215991	0.0162764
100.4	0.712495	0.725381	0.409147	0.384037	0.246977	0.216424	0.141871	0.115405	0.0859523	0.0663027	0.0440078	0.0301524		100.4	0.219399	0.223508	0.116084	0.115414	0.0603805	0.0540244	0.0371568	0.026565	0.025112	0.0162155	0.0219439	0.0163041
100.6	0.713663	0.726384	0.409596	0.384643	0.247207	0.216788	0.14192	0.115605	0.0860125	0.0664196	0.0435781	0.030206		100.6	0.21962	0.223841	0.115831	0.115598	0.0602063	0.0541135	0.0367513	0.0266095	0.024765	0.0162429	0.0215399	0.0163317
100.8	0.714764	0.727386	0.410419	0.385248	0.248107	0.217152	0.142448	0.115805	0.0861867	0.0665364	0.0435365	0.0302595		100.8	0.22024	0.224173	0.116369	0.115782	0.0604389	0.0542025	0.0367447	0.026654	0.0245502	0.0162703	0.0215932	0.0163594
101	0.715888	0.728387	0.411398	0.385853	0.248563	0.217515	0.142786	0.116006	0.0865007	0.0666532	0.0440203	0.030313		101	0.220843	0.224505	0.116829	0.115966	0.0604265	0.0542915	0.0366507	0.0266985	0.0244843	0.0162977	0.0216482	0.0163871
101.2	0.717242	0.729386	0.412296	0.386458	0.249031	0.217878	0.142933	0.116206	0.0860687	0.0667699	0.0438627	0.0303665		101.2	0.221256	0.224837	0.116993	0.116149	0.060663	0.0543804	0.0362971	0.026743	0.0245354	0.0163251	0.0215735	0.0164147
101.4	0.717867	0.730384	0.412794	0.387061	0.248959	0.218241	0.142327	0.116405	0.0856371	0.0668866	0.0435014	0.03042		101.4	0.222151	0.225168	0.117607	0.116333	0.0610848	0.0544692	0.0364858	0.0267874	0.0247019	0.0163525	0.0215594	0.0164423
101.6	0.719057	0.731381	0.413825	0.387664	0.249445	0.218604	0.142792	0.116605	0.0859062	0.0670032	0.0438662	0.0304735		101.6	0.222683	0.225499	0.117824	0.116516	0.061141	0.054558	0.0362731	0.0268318	0.024525	0.0163798	0.0216311	0.0164699
101.8	0.719699	0.732376	0.413598	0.388267	0.248979	0.218967	0.142392	0.116805	0.0854083	0.0671197	0.0437183	0.0305269		101.8	0.222742	0.22583	0.118147	0.116699	0.0614916	0.0546467	0.0364702	0.0268762	0.0243485	0.0164071	0.021766	0.0164975
102	0.720941	0.73337	0.4143	0.388869	0.249055	0.219329	0.142493	0.117004	0.0859724	0.0672362	0.0439154	0.0305803		102	0.22316	0.22616	0.118483	0.116882	0.0610703	0.0547353	0.036465	0.0269205	0.0242778	0.0164344	0.021924	0.0165251
102.2	0.722362	0.734363	0.414441	0.389471	0.249805	0.219691	0.142567	0.117204	0.0863528	0.0673527	0.0445046	0.0306337		102.2	0.223008	0.22649	0.118413	0.117065	0.0605972	0.0548239	0.0364303	0.0269648	0.0238829	0.0164617	0.0218964	0.0165526
102.4	0.723324	0.735354	0.415409	0.390072	0.250301	0.220053	0.142246	0.117403	0.0861714	0.0674691	0.0443803	0.030687		102.4	0.222408	0.22682	0.117963	0.117248	0.0601813	0.0549124	0.0362345	0.0270091	0.0234689	0.0164889	0.0214442	0.0165801
102.6	0.723877	0.736344	0.415905	0.390672	0.250484	0.220415	0.141902	0.117602	0.0857389	0.0675854	0.0441871	0.0307404		102.6	0.223456	0.227149	0.118158	0.11743	0.0605076	0.0550008	0.0369119	0.0270534	0.024057	0.0165162	0.0220275	0.0166077
102.8	0.724619	0.737332	0.416854	0.391272	0.25095	0.220776	0.142349	0.117801	0.0858062	0.0677017	0.044506	0.0307937		102.8	0.223658	0.227478	0.118174	0.117612	0.0610345	0.0550892	0.0366209	0.0270976	0.0236625	0.0165434	0.0220467	0.0166352
103	0.725162	0.738319	0.416653	0.391871	0.250642	0.221137	0.142059	0.118	0.0854264	0.0678179	0.0442605	0.030847		103	0.223815	0.227806	0.118341	0.117794	0.0613422	0.0551775	0.0364777	0.0271418	0.0235139	0.0165706	0.0217079	0.0166626
103.2	0.725624	0.739305	0.417653	0.39247	0.251127	0.221498	0.141827	0.118199	0.0854878	0.0679341	0.0436161	0.0309002		103.2	0.223934	0.228134	0.118355	0.117976	0.0616885	0.0552658	0.0367222	0.0271859	0.0241251	0.0165978	0.021619	0.0166901
103.4	0.726614	0.740289	0.418617	0.393069	0.251496	0.221859	0.141594	0.118398	0.0859082	0.0680502	0.0442681	0.0309535		103.4	0.224544	0.228462	0.118927	0.118158	0.0622987	0.055354	0.0369577	0.0272301	0.0248649	0.016625	0.0217911	0.0167175
103.6	0.727503	0.741272	0.419283	0.393666	0.25219	0.222219	0.141688	0.118597	0.0860615	0.0681662	0.0445809	0.0310067		103.6	0.22468	0.228789	0.119187	0.11834	0.0625508	0.0554421	0.0375073	0.0272742	0.0257368	0.0166522	0.0221037	0.016745
103.8	0.728438	0.742254	0.41928	0.394264	0.251878	0.222579	0.141182	0.118795	0.085736	0.0682822	0.0442782	0.0310599		103.8	0.224859	0.229116	0.119083	0.118522	0.0627018	0.0555302	0.0372135	0.0273182	0.0254583	0.0166793	0.0217024	0.0167724
104	0.73009	0.743234	0.420043	0.39486	0.252302	0.222939	0.142047	0.118994	0.086451	0.0683982	0.0448148	0.031113		104	0.224782	0.229443	0.118801	0.118703	0.0622909	0.0556181	0.0367685	0.0273623	0.0248433	0.0167064	0.0210675	0.0167998
104.2	0.730806	0.744213	0.420075	0.395456	0.252513	0.223299	0.141776	0.119192	0.086124	0.0685141	0.0445278	0.0311662		104.2	0.225169	0.229769	0.118834	0.118884	0.0617515	0.0557061	0.0365964	0.0274063	0.0246869	0.0167335	0.0207981	0.0168271
104.4	0.731572	0.745191	0.419955	0.396052	0.252603	0.223658	0.141762	0.119391	0.0858051	0.0686299	0.044483	0.0312193		104.4	0.224937	0.230095	0.118402	0.119065	0.0613073	0.055794	0.0362031	0.0274503	0.02464	0.0167606	0.0207251	0.0168545
104.6	0.733179	0.746167	0.420905	0.396647	0.253361	0.224017	0.142697	0.119589	0.0866826	0.0687457	0.044249	0.0312724		104.6	0.225854	0.230421	0.118299	0.119246	0.0614914	0.0558818	0.0362132	0.0274943	0.024653	0.0167877	0.0209568	0.0168819
104.8	0.734633	0.747142	0.421908	0.397242	0.254129	0.224376	0.143625	0.119787	0.0874063	0.0688614	0.0445373	0.0313255		104.8	0.226332	0.230746	0.118585	0.119427	0.0614741	0.0559695	0.0363127	0.0275382	0.0246127	0.0168148	0.0211466	0.0169092
105	0.736022	0.748116	0.422999	0.397836	0.254368	0.224735	0.143795	0.119985	0.0875673	0.0689771	0.0452277	0.0313785		105	0.227174	0.231071	0.118843	0.119607	0.0613571	0.0560572	0.0362803	0.0275821	0.0252801	0.0168418	0.0214245	0.0169365
105.2	0.736761	0.749088	0.423186	0.398429	0.254223	0.225094	0.143928	0.120183	0.0874174	0.0690927	0.0446602	0.0314316		105.2	0.227536	0.231395	0.118809	0.119788	0.0614981	0.0561448	0.0363151	0.0276259	0.024801	0.0168688	0.0213978	0.0169638
105.4	0.737822	0.750059	0.423817	0.399022	0.254343	0.225452	0.144375	0.12038	0.0879723	0.0692082	0.0450753	0.0314846		105.4	0.228229	0.231719	0.11936	0.119968	0.0617169	0.0562323	0.0366608	0.0276698	0.0250616	0.0168958	0.0216615	0.0169911
105.6	0.738635	0.751029	0.424209	0.399615	0.254921	0.22581	0.14534	0.120578	0.0886308	0.0693238	0.0452196	0.0315375		105.6	0.228653	0.232043	0.119635	0.120148	0.0619741	0.0563198	0.0370104	0.0277136	0.0250771	0.0169228	0.0222155	0.0170183
105.8	0.739278	0.751997	0.424023	0.400207	0.255247	0.226168	0.145296	0.120775	0.0886534	0.0694392	0.045062	0.0315905		105.8	0.228986	0.232367	0.119802	0.120328	0.0623597	0.0564072	0.0371677	0.0277574	0.025198	0.0169498	0.0226708	0.0170456
106	0.740495	0.752964	0.424982	0.400798	0.256382	0.226525	0.145596	0.120973	0.0892721	0.0695546	0.0452841	0.0316434		106	0.229424	0.23269	0.119867	0.120508	0.0619254	0.0564946	0.0369662	0.0278011	0.0252809	0.0169767	0.0224039	0.0170728
106.2	0.741269	0.75393	0.425735	0.401389	0.257216	0.226883	0.146056	0.12117	0.0899176	0.0696699	0.0451039	0.0316963		106.2	0.229404	0.233012	0.120393	0.120688	0.0621398	0.0565819	0.0368431	0.0278449	0.0251986	0.0170037	0.0226066	0.0171
106.4	0.742044	0.754894	0.427086	0.401979	0.25798	0.22724	0.146332	0.121367	0.0901325	0.0697852	0.0449505	0.0317492		106.4	0.229738	0.233335	0.120674	0.120867	0.0626671	0.0566691	0.0369495	0.0278886	0.025442	0.0170306	0.0222083	0.0171272
106.6	0.742588	0.755857	0.427907	0.402569	0.258056	0.227597	0.146262	0.121564	0.0900062	0.0699004	0.0448215	0.0318021		106.6	0.230609	0.233657	0.121335	0.121047	0.0636108	0.0567563	0.0373525	0.0279322	0.0258999	0.0170575	0.0228099	0.0171544
106.8	0.743314	0.756819	0.428547	0.403159	0.258658	0.227953	0.146279	0.121761	0.0900292	0.0700156	0.0445858	0.0318549		106.8	0.230011	0.233978	0.121399	0.121226	0.0635876	0.0568434	0.0368306	0.0279759	0.0258788	0.0170844	0.0223208	0.0171815
107	0.743211	0.757779	0.428239	0.403747	0.258712	0.22831	0.145313	0.121958	0.0892895	0.0701307	0.0437747	0.0319077		107	0.230385	0.2343	0.122196	0.121405	0.0637869	0.0569304	0.0372884	0.0280195	0.0264071	0.0171113	0.0222799	0.0172087
107.2	0.743601	0.758738	0.429203	0.404336	0.259723	0.228666	0.145239	0.122155	0.089018	0.0702458	0.0434876	0.0319605		107.2	0.230563	0.234621	0.122582	0.121584	0.0639436	0.0570174	0.0375971	0.028063	0.026941	0.0171381	0.0225952	0.0172358
107.4	0.745031	0.759696	0.43035	0.404923	0.260098	0.229022	0.14538	0.122352	0.0893188	0.0703608	0.0440369	0.0320133		107.4	0.23153	0.234941	0.123735	0.121763	0.0646664	0.0571043	0.0381291	0.0281066	0.0271821	0.0171649	0.0231192	0.0172629
107.6	0.745888	0.760653	0.430591	0.405511	0.26038	0.229378	0.145648	0.122548	0.0891168	0.0704758	0.0438155	0.032066		107.6	0.232086	0.235261	0.12409	0.121941	0.06494	0.0571912	0.0381863	0.0281501	0.0278026	0.0171918	0.0233711	0.01729
107.8	0.746868	0.761608	0.430987	0.406097	0.260515	0.229733	0.14592	0.122745	0.0891982	0.0705907	0.0439346	0.0321187		107.8	0.232506	0.235581	0.123925	0.12212	0.0649201	0.0572779	0.0379063	0.0281936	0.0273574	0.0172186	0.0228633	0.0173171
108	0.74747	0.762562	0.431339	0.406683	0.260933	0.230088	0.146168	0.122941	0.0889607	0.0707055	0.0443127	0.0321714		108	0.232342	0.235901	0.123416	0.122298	0.0640966	0.0573647	0.0373458	0.0282371	0.0272704	0.0172453	0.0217738	0.0173441
108.2	0.748067	0.763514	0.431421	0.407269	0.261454	0.230443	0.145858	0.123137	0.0886513	0.0708203	0.0441256	0.0322241		108.2	0.232056	0.23622	0.122789	0.122476	0.0634536	0.0574513	0.0368124	0.0282805	0.0268083	0.0172721	0.0216669	0.0173711
108.4	0.749418	0.764465	0.432464	0.407854	0.261956	0.230798	0.146702	0.123334	0.0893138	0.070935	0.0446496	0.0322767		108.4	0.232066	0.236539	0.122877	0.122654	0.0636533	0.0575379	0.03722	0.0283239	0.0271044	0.0172989	0.0223131	0.0173982
108.6	0.750437	0.765415	0.433247	0.408439	0.262212	0.231153	0.147515	0.12353	0.0898169	0.0710497	0.0444903	0.0323294		108.6	0.23329	0.236857	0.123286	0.122832	0.0641522	0.0576245	0.0377762	0.0283673	0.0274737	0.0173256	0.0230201	0.0174252
108.8	0.75181	0.766364	0.433719	0.409023	0.262127	0.231507	0.148052	0.123726	0.0897218	0.0711643	0.0452376	0.032382		108.8	0.233498	0.237175	0.123123	0.12301	0.0639772	0.0577109	0.0376532	0.0284106	0.0273447	0.0173523	0.0229314	0.0174522
109	0.752908	0.767311	0.43438	0.409606	0.261621	0.231861	0.148192	0.123921	0.0897534	0.0712789	0.0455188	0.0324345		109	0.233855	0.237493	0.123009	0.123187	0.0639135	0.0577973	0.0376948	0.0284539	0.0272335	0.017379	0.0234305	0.0174791
109.2	0.753655	0.768257	0.434553	0.410189	0.261659	0.232215	0.148884	0.124117	0.0899269	0.0713934	0.045436	0.0324871		109.2	0.234011	0.23781	0.12316	0.123365	0.0643163	0.0578837	0.0382706	0.0284972	0.0264534	0.0174057	0.0231513	0.0175061
109.4	0.754712	0.769202	0.434873	0.410772	0.262546	0.232569	0.149351	0.124313	0.0901877	0.0715079	0.0458284	0.0325396		109.4	0.235001	0.238127	0.123802	0.123542	0.0652499	0.0579699	0.0387007	0.0285405	0.0269488	0.0174323	0.0238348	0.017533
109.6	0.755067	0.770145	0.435382	0.411354	0.262662	0.232922	0.149529	0.124508	0.0900329	0.0716223	0.045644	0.0325921		109.6	0.235909	0.238444	0.124579	0.123719	0.0661647	0.0580562	0.0392378	0.0285837	0.0272184	0.017459	0.024507	0.01756
109.8	0.756222	0.771087	0.435945	0.411935	0.263474	0.233275	0.149843	0.124704	0.0902425	0.0717367	0.0463174	0.0326446		109.8	0.235675	0.23876	0.124544	0.123896	0.0659557	0.0581423	0.0385534	0.0286269	0.0269138	0.0174856	0.0243296	0.0175869
110	0.757079	0.772028	0.437274	0.412516	0.263894	0.233628	0.150402	0.124899	0.0906671	0.0718509	0.0470199	0.0326971		110	0.236177	0.239076	0.124785	0.124073	0.0661813	0.0582284	0.0384929	0.0286701	0.0270794	0.0175122	0.0244176	0.0176138
110.2	0.758094	0.772968	0.438044	0.413096	0.264774	0.233981	0.150805	0.125094	0.0908434	0.0719652	0.0473355	0.0327495		110.2	0.236433	0.239392	0.12516	0.124249	0.0663789	0.0583144	0.0384403	0.0287132	0.0271492	0.0175388	0.0244367	0.0176406
110.4	0.759023	0.773906	0.438973	0.413676	0.265432	0.234333	0.151023	0.125289	0.0908294	0.0720794	0.047648	0.0328019		110.4	0.236992	0.239707	0.125429	0.124426	0.0664464	0.0584004	0.0387869	0.0287564	0.0274644	0.0175654	0.0243577	0.0176675
110.6	0.759741	0.774843	0.439496	0.414256	0.264982	0.234686	0.150328	0.125484	0.0901163	0.0721935	0.0475602	0.0328543		110.6	0.23654	0.240022	0.125079	0.124602	0.0657801	0.0584863	0.0380198	0.0287995	0.0271603	0.017592	0.0239378	0.0176943
110.8	0.760241	0.775779	0.439301	0.414835	0.265484	0.235038	0.150002	0.125679	0.0896215	0.0723076	0.0473334	0.0329067		110.8	0.236516	0.240337	0.125119	0.124778	0.0652569	0.0585722	0.0379369	0.0288425	0.0272551	0.0176185	0.023586	0.0177212
111	0.760517	0.776713	0.439476	0.415413	0.265511	0.235389	0.149292	0.125874	0.0895679	0.0724216	0.0468841	0.032959		111	0.237033	0.240651	0.125519	0.124954	0.0651716	0.0586579	0.0381641	0.0288855	0.0271854	0.017645	0.0233153	0.017748
111.2	0.762133	0.777646	0.440421	0.415991	0.266106	0.235741	0.150154	0.126069	0.0901268	0.0725356	0.047085	0.0330114		111.2	0.237469	0.240965	0.125676	0.12513	0.0653232	0.0587437	0.0381992	0.0289286	0.0273939	0.0176716	0.023077	0.0177748
111.4	0.763075	0.778578	0.441038	0.416568	0.266014	0.236092	0.150128	0.126263	0.0904457	0.0726495	0.0474188	0.0330636		111.4	0.238073	0.241278	0.125732	0.125306	0.065594	0.0588293	0.03815	0.0289715	0.0273737	0.0176981	0.0228318	0.0178015
111.6	0.76377	0.779509	0.441114	0.417145	0.266319	0.236443	0.149935	0.126458	0.0898884	0.0727634	0.0472315	0.0331159		111.6	0.238073	0.241592	0.12529	0.125482	0.0654544	0.0589149	0.038088	0.0290145	0.0271668	0.0177245	0.0222413	0.0178283
111.8	0.764728	0.780438	0.441814	0.417721	0.266829	0.236794	0.150692	0.126652	0.0903178	0.0728772	0.0475702	0.0331682		111.8	0.237588	0.241904	0.124588	0.125657	0.0647746	0.0590004	0.03799	0.0290574	0.0263583	0.017751	0.0211476	0.017855
112	0.765462	0.781366	0.442149	0.418297	0.267124	0.237145	0.150916	0.126846	0.0903479	0.072991	0.0476887	0.0332204		112	0.237455	0.242217	0.124297	0.125832	0.0639968	0.0590859	0.0374781	0.0291003	0.0255377	0.0177775	0.020635	0.0178817
112.2	0.766462	0.782293	0.442318	0.418872	0.267577	0.237495	0.15144	0.127041	0.0905056	0.0731047	0.0473575	0.0332726		112.2	0.237378	0.242529	0.124802	0.126007	0.0639079	0.0591713	0.0375185	0.0291431	0.0247911	0.0178039	0.0211284	0.0179085
112.4	0.767262	0.783218	0.442665	0.419447	0.267266	0.237845	0.151686	0.127235	0.0907486	0.0732183	0.0472291	0.0333248		112.4	0.23767	0.242841	0.125094	0.126182	0.0639916	0.0592566	0.0375295	0.029186	0.024656	0.0178303	0.0210167	0.0179352
112.6	0.768372	0.784142	0.442938	0.420021	0.267497	0.238195	0.152246	0.127429	0.0908841	0.0733319	0.0467492	0.0333769		112.6	0.23829	0.243152	0.125587	0.126357	0.064348	0.0593419	0.0377786	0.0292288	0.0246001	0.0178567	0.0213693	0.0179618
112.8	0.769504	0.785065	0.443174	0.420595	0.267398	0.238545	0.15225	0.127622	0.0908803	0.0734454	0.0465097	0.0334291		112.8	0.237824	0.243464	0.125134	0.126532	0.0637888	0.0594271	0.0373191	0.0292715	0.0239669	0.0178831	0.0213915	0.0179885
113	0.770692	0.785987	0.4441	0.421168	0.268036	0.238894	0.15265	0.127816	0.0915378	0.0735589	0.0466078	0.0334812		113	0.237751	0.243774	0.125222	0.126706	0.0642693	0.0595123	0.0372729	0.0293143	0.0234221	0.0179094	0.0216804	0.0180151
113.2	0.771146	0.786907	0.444249	0.421741	0.268966	0.239244	0.152449	0.12801	0.0912756	0.0736724	0.0466014	0.0335333		113.2	0.237877	0.244085	0.125798	0.126881	0.0645278	0.0595974	0.0377632	0.029357	0.0231257	0.0179358	0.0215509	0.0180417
113.4	0.771942	0.787826	0.444306	0.422313	0.269133	0.239593	0.152219	0.128203	0.0911735	0.0737857	0.0466508	0.0335853		113.4	0.238757	0.244395	0.126141	0.127055	0.0646952	0.0596824	0.0372687	0.0293997	0.023341	0.0179621	0.0215363	0.0180684
113.6	0.772661	0.788744	0.445191	0.422884	0.269323	0.239941	0.152483	0.128397	0.0914094	0.0738991	0.0465291	0.0336374		113.6	0.239002	0.244705	0.126971	0.127229	0.0653359	0.0597674	0.0375174	0.0294423	0.0234172	0.0179884	0.0220595	0.0180949
113.8	0.773458	0.789661	0.44594	0.423456	0.270037	0.24029	0.152103	0.12859	0.0913701	0.0740123	0.0467857	0.0336894		113.8	0.238967	0.245014	0.126966	0.127403	0.0650367	0.0598523	0.0375855	0.029485	0.0237361	0.0180147	0.0221306	0.0181215
114	0.774076	0.790576	0.447225	0.424026	0.270659	0.240638	0.152481	0.128783	0.0916985	0.0741255	0.0471199	0.0337414		114	0.239681	0.245323	0.127424	0.127577	0.0655377	0.0599371	0.038007	0.0295276	0.0241568	0.018041	0.0223982	0.0181481
114.2	0.775033	0.79149	0.447392	0.424596	0.2708	0.240986	0.152284	0.128976	0.0916538	0.0742387	0.0470056	0.0337933		114.2	0.240346	0.245632	0.127546	0.12775	0.0655537	0.0600219	0.0384932	0.0295701	0.0250845	0.0180672	0.0223494	0.0181746
114.4	0.775542	0.792403	0.448086	0.425166	0.270332	0.241334	0.15211	0.129169	0.0916353	0.0743518	0.0469498	0.0338453		114.4	0.240679	0.24594	0.128046	0.127924	0.0652732	0.0601066	0.0391498	0.0296127	0.0257796	0.0180935	0.0225394	0.0182012
114.6	0.7764	0.793315	0.448513	0.425735	0.269699	0.241682	0.151798	0.129362	0.0913866	0.0744649	0.0461761	0.0338972		114.6	0.241266	0.246248	0.128058	0.128097	0.0653197	0.0601913	0.0391366	0.0296552	0.026339	0.0181197	0.0224705	0.0182277
114.8	0.777059	0.794225	0.448762	0.426304	0.270523	0.242029	0.152073	0.129555	0.0914927	0.0745779	0.0461004	0.0339491		114.8	0.242087	0.246556	0.128795	0.12827	0.0659902	0.0602759	0.0399639	0.0296977	0.0269413	0.0181459	0.0228381	0.0182542
115	0.77758	0.795134	0.449262	0.426872	0.270176	0.242377	0.152021	0.129748	0.0917394	0.0746908	0.0460132	0.034001		115	0.24259	0.246863	0.128787	0.128444	0.0663393	0.0603605	0.0401064	0.0297402	0.0271078	0.0181721	0.0226882	0.0182806
115.2	0.778916	0.796042	0.450055	0.427439	0.270647	0.242724	0.153095	0.12994	0.0922851	0.0748037	0.0462639	0.0340529		115.2	0.243281	0.24717	0.12898	0.128616	0.0669288	0.0604449	0.0402814	0.0297826	0.0276073	0.0181983	0.0231011	0.0183071
115.4	0.779503	0.796949	0.450849	0.428006	0.271168	0.24307	0.153256	0.130133	0.0929001	0.0749165	0.0464259	0.0341047		115.4	0.243321	0.247477	0.128709	0.128789	0.0669999	0.0605293	0.040468	0.029825	0.0270919	0.0182245	0.022949	0.0183335
115.6	0.779999	0.797854	0.450918	0.428573	0.271067	0.243417	0.153465	0.130325	0.0926472	0.0750293	0.0461862	0.0341565		115.6	0.243637	0.247783	0.128917	0.128962	0.0674485	0.0606137	0.0414532	0.0298674	0.027141	0.0182506	0.0228769	0.01836
115.8	0.780622	0.798758	0.451308	0.429139	0.271151	0.243763	0.153984	0.130518	0.0931437	0.0751421	0.0461886	0.0342083		115.8	0.243828	0.248089	0.128802	0.129134	0.0675166	0.060698	0.041265	0.0299097	0.0265333	0.0182767	0.0229518	0.0183864
116	0.780933	0.799661	0.451217	0.429704	0.270543	0.244109	0.153688	0.13071	0.0927944	0.0752547	0.045861	0.03426		116	0.244146	0.248395	0.129323	0.129307	0.0676762	0.0607822	0.0410512	0.0299521	0.026457	0.0183028	0.0234162	0.0184128
116.2	0.781289	0.800563	0.451151	0.43027	0.270916	0.244455	0.15336	0.130902	0.0926987	0.0753674	0.0453928	0.0343118		116.2	0.244247	0.2487	0.129565	0.129479	0.067925	0.0608664	0.0407734	0.0299943	0.0263428	0.0183289	0.0233104	0.0184392
116.4	0.781986	0.801463	0.451769	0.430834	0.271035	0.244801	0.15322	0.131094	0.0925628	0.0754799	0.045421	0.0343635		116.4	0.244036	0.249005	0.129147	0.129651	0.0680102	0.0609505	0.0405945	0.0300366	0.0262192	0.018355	0.022775	0.0184655
116.6	0.783213	0.802363	0.452605	0.431398	0.271815	0.245146	0.153612	0.131286	0.0927279	0.0755925	0.0456491	0.0344152		116.6	0.244338	0.24931	0.129341	0.129823	0.0684004	0.0610345	0.0405675	0.0300788	0.0261004	0.0183811	0.0234733	0.0184919
116.8	0.784012	0.803261	0.453138	0.431962	0.272227	0.245491	0.153697	0.131478	0.0928137	0.0757049	0.0456509	0.0344669		116.8	0.243992	0.249614	0.129081	0.129994	0.068293	0.0611185	0.0401068	0.030121	0.0255924	0.0184071	0.0233695	0.0185182
117	0.785027	0.804157	0.453826	0.432525	0.272809	0.245836	0.153658	0.131669	0.0928845	0.0758173	0.0462664	0.0345185		117	0.244466	0.249918	0.129593	0.130166	0.0687183	0.0612024	0.0398204	0.0301632	0.0253278	0.0184331	0.0232634	0.0185445
117.2	0.785668	0.805053	0.454064	0.433087	0.273466	0.246181	0.153561	0.131861	0.0923519	0.0759297	0.0459669	0.0345701		117.2	0.244016	0.250222	0.129736	0.130337	0.0680124	0.0612863	0.0392669	0.0302054	0.0248964	0.0184592	0.0225711	0.0185708
117.4	0.786861	0.805947	0.454802	0.433649	0.274096	0.246525	0.154048	0.132052	0.0926014	0.076042	0.0461498	0.0346217		117.4	0.243978	0.250525	0.129953	0.130509	0.0678487	0.0613701	0.0387214	0.0302475	0.0246168	0.0184852	0.0222373	0.0185971
117.6	0.787624	0.80684	0.455654	0.434211	0.274467	0.246869	0.154191	0.132244	0.0927715	0.0761542	0.0461258	0.0346733		117.6	0.243924	0.250828	0.130281	0.13068	0.068099	0.0614538	0.0388684	0.0302896	0.0246591	0.0185111	0.0223842	0.0186234
117.8	0.789077	0.807732	0.456816	0.434772	0.274913	0.247213	0.154801	0.132435	0.0927324	0.0762664	0.0466382	0.0347249		117.8	0.244292	0.251131	0.130169	0.130851	0.0679991	0.0615375	0.0391681	0.0303317	0.0248335	0.0185371	0.0223431	0.0186496
118	0.790043	0.808623	0.457557	0.435332	0.275049	0.247557	0.155468	0.132626	0.0929367	0.0763786	0.0469657	0.0347764		118	0.244384	0.251433	0.130011	0.131022	0.067641	0.0616211	0.039243	0.0303737	0.024793	0.0185631	0.0222529	0.0186758
118.2	0.791449	0.809512	0.45811	0.435892	0.275081	0.247901	0.156038	0.132817	0.0931313	0.0764907	0.0472253	0.0348279		118.2	0.244909	0.251735	0.130492	0.131192	0.0674613	0.0617047	0.0395717	0.0304157	0.0253069	0.018589	0.0225512	0.0187021
118.4	0.792902	0.8104	0.458692	0.436452	0.275532	0.248244	0.15661	0.133008	0.0929548	0.0766027	0.047508	0.0348794		118.4	0.245154	0.252037	0.130849	0.131363	0.0676029	0.0617882	0.0397866	0.0304577	0.0253949	0.0186149	0.0228658	0.0187282
118.6	0.794364	0.811287	0.460102	0.437011	0.275981	0.248587	0.157304	0.133199	0.0931106	0.0767147	0.0478387	0.0349308		118.6	0.246463	0.252338	0.131411	0.131533	0.0681035	0.0618716	0.0402328	0.0304996	0.0258216	0.0186408	0.0232989	0.0187544
118.8	0.795924	0.812173	0.460938	0.437569	0.277251	0.24893	0.158396	0.13339	0.0936228	0.0768266	0.0488012	0.0349823		118.8	0.246821	0.252639	0.132226	0.131703	0.0684886	0.061955	0.0403661	0.0305416	0.0258716	0.0186667	0.0234088	0.0187806
119	0.796504	0.813057	0.461523	0.438127	0.277063	0.249273	0.158568	0.13358	0.0945138	0.0769385	0.0492723	0.0350337		119	0.247435	0.25294	0.132698	0.131874	0.0684998	0.0620383	0.0402411	0.0305835	0.0263327	0.0186925	0.023657	0.0188068
119.2	0.79802	0.813941	0.462015	0.438685	0.278062	0.249615	0.159478	0.133771	0.0953635	0.0770503	0.0492336	0.0350851		119.2	0.248068	0.25324	0.132885	0.132044	0.0685257	0.0621216	0.0404042	0.0306253	0.0265634	0.0187184	0.0237123	0.0188329
119.4	0.798704	0.814823	0.462455	0.439242	0.278625	0.249957	0.159276	0.133961	0.0957748	0.0771621	0.0491458	0.0351365		119.4	0.248207	0.25354	0.133196	0.132213	0.0684812	0.0622048	0.0409755	0.0306672	0.0266498	0.0187442	0.0237523	0.018859
119.6	0.799093	0.815704	0.462363	0.439798	0.278293	0.250299	0.158807	0.134152	0.0952805	0.0772738	0.0491824	0.0351878		119.6	0.248397	0.25384	0.133108	0.132383	0.0686608	0.0622879	0.0408616	0.030709	0.0266228	0.01877	0.023782	0.0188851
119.8	0.799419	0.816583	0.462245	0.440354	0.278227	0.250641	0.157996	0.134342	0.0953271	0.0773855	0.0488563	0.0352391		119.8	0.24855	0.254139	0.132869	0.132553	0.068457	0.062371	0.0401395	0.0307508	0.0265019	0.0187958	0.0238324	0.0189112
120	0.800356	0.817462	0.462128	0.44091	0.278226	0.250983	0.157655	0.134532	0.09553	0.0774971	0.0488743	0.0352904		120	0.248546	0.254438	0.132693	0.132722	0.0682876	0.062454	0.0402313	0.0307925	0.0267947	0.0188216	0.0239413	0.0189373
120.2	0.800572	0.818339	0.461862	0.441465	0.278586	0.251324	0.157237	0.134722	0.095189	0.0776086	0.0483761	0.0353417		120.2	0.248589	0.254737	0.132476	0.132891	0.0681887	0.0625369	0.0403936	0.0308343	0.0269698	0.0188474	0.0237702	0.0189633
120.4	0.801421	0.819215	0.462142	0.44202	0.278744	0.251665	0.157133	0.134912	0.0946832	0.0777201	0.0480144	0.035393		120.4	0.248615	0.255035	0.13248	0.13306	0.0681917	0.0626198	0.0403466	0.030876	0.0267789	0.0188731	0.0238058	0.0189894
120.6	0.80242	0.82009	0.462407	0.442574	0.278771	0.252006	0.157295	0.135102	0.094927	0.0778316	0.0479841	0.0354442		120.6	0.248925	0.255333	0.132566	0.133229	0.0680647	0.0627026	0.0402659	0.0309177	0.0266957	0.0188989	0.024002	0.0190154
120.8	0.803202	0.820964	0.463157	0.443127	0.278983	0.252347	0.157582	0.135292	0.0942829	0.077943	0.0474667	0.0354954		120.8	0.249302	0.255631	0.133084	0.133398	0.0682955	0.0627854	0.0409616	0.0309593	0.0267669	0.0189246	0.0241245	0.0190414
121	0.804053	0.821836	0.463755	0.44368	0.279319	0.252687	0.157518	0.135481	0.0941799	0.0780543	0.0478256	0.0355466		121	0.249669	0.255928	0.133355	0.133567	0.0678667	0.0628681	0.0406969	0.0310009	0.0264404	0.0189503	0.0241378	0.0190674
121.2	0.805387	0.822707	0.464648	0.444233	0.279853	0.253027	0.157846	0.135671	0.0944641	0.0781656	0.0474295	0.0355978		121.2	0.249066	0.256225	0.133117	0.133735	0.0672347	0.0629508	0.0402285	0.0310425	0.0254919	0.018976	0.0236503	0.0190934
121.4	0.80658	0.823577	0.465323	0.444785	0.280306	0.253367	0.157918	0.13586	0.0944167	0.0782768	0.0472463	0.0356489		121.4	0.249524	0.256522	0.133267	0.133904	0.0670764	0.0630334	0.0404608	0.0310841	0.0255266	0.0190016	0.0234208	0.0191193
121.6	0.807728	0.824446	0.465801	0.445336	0.280502	0.253707	0.158178	0.13605	0.094783	0.078388	0.0475912	0.0357		121.6	0.250195	0.256818	0.133446	0.134072	0.067423	0.0631159	0.0411592	0.0311256	0.0257652	0.0190273	0.0237154	0.0191453
121.8	0.808956	0.825314	0.466757	0.445887	0.281192	0.254047	0.158461	0.136239	0.0947418	0.0784992	0.047948	0.0357511		121.8	0.250538	0.257114	0.133701	0.13424	0.0673812	0.0631984	0.0413248	0.0311671	0.0255271	0.0190529	0.0241683	0.0191712
122	0.810104	0.82618	0.467555	0.446438	0.281537	0.254386	0.158797	0.136428	0.0949123	0.0786102	0.0483941	0.0358022		122	0.251265	0.25741	0.134289	0.134408	0.0675765	0.0632808	0.0411409	0.0312086	0.025711	0.0190785	0.0246032	0.0191971
122.2	0.811407	0.827046	0.468342	0.446988	0.282097	0.254725	0.159397	0.136617	0.0949769	0.0787213	0.0487493	0.0358533		122.2	0.25214	0.257705	0.135193	0.134576	0.068478	0.0633631	0.0415553	0.0312501	0.0263843	0.0191041	0.0252486	0.019223
122.4	0.812753	0.82791	0.468971	0.447538	0.28242	0.255064	0.159481	0.136806	0.0950645	0.0788322	0.0490291	0.0359043		122.4	0.25322	0.258	0.135417	0.134743	0.0689575	0.0634454	0.0417336	0.0312915	0.0267613	0.0191297	0.0254387	0.0192489
122.6	0.813071	0.828773	0.470136	0.448087	0.282528	0.255403	0.159644	0.136995	0.095214	0.0789432	0.0490695	0.0359553		122.6	0.253849	0.258295	0.136003	0.134911	0.0691236	0.0635276	0.0417106	0.0313329	0.0270117	0.0191553	0.0255969	0.0192747
122.8	0.814042	0.829635	0.470632	0.448635	0.283062	0.255741	0.160434	0.137184	0.095657	0.079054	0.0491443	0.0360063		122.8	0.254051	0.258589	0.136144	0.135078	0.068862	0.0636098	0.040902	0.0313743	0.0268838	0.0191808	0.0249908	0.0193006
123	0.814216	0.830495	0.471111	0.449184	0.283126	0.256079	0.160521	0.137372	0.0961111	0.0791648	0.0494523	0.0360572		123	0.254099	0.258884	0.136382	0.135246	0.0685092	0.0636919	0.0406466	0.0314156	0.0269927	0.0192064	0.0246733	0.0193264
123.2	0.815002	0.831355	0.471588	0.449731	0.283742	0.256417	0.161269	0.137561	0.0961566	0.0792756	0.0497016	0.0361082		123.2	0.254457	0.259177	0.136009	0.135413	0.0688453	0.0637739	0.0403221	0.0314569	0.0269667	0.0192319	0.0243717	0.0193522
123.4	0.81484	0.832213	0.47197	0.450278	0.284045	0.256755	0.161336	0.137749	0.0964759	0.0793863	0.0499953	0.0361591		123.4	0.255066	0.259471	0.136646	0.13558	0.0691501	0.0638559	0.0404701	0.0314982	0.0273159	0.0192574	0.0243539	0.019378
123.6	0.815534	0.83307	0.472283	0.450825	0.284359	0.257093	0.161592	0.137937	0.0963968	0.079497	0.0503041	0.03621		123.6	0.255552	0.259764	0.136288	0.135746	0.0691926	0.0639379	0.0398765	0.0315395	0.02709	0.0192829	0.0242124	0.0194038
123.8	0.815992	0.833926	0.472448	0.451371	0.284901	0.25743	0.161808	0.138126	0.0970567	0.0796076	0.0505641	0.0362608		123.8	0.256316	0.260057	0.136723	0.135913	0.069513	0.0640197	0.0401381	0.0315807	0.0278433	0.0193084	0.0243456	0.0194296
124	0.817074	0.83478	0.473092	0.451917	0.285686	0.257767	0.16241	0.138314	0.097716	0.0797181	0.0506485	0.0363117		124	0.256561	0.260349	0.137124	0.13608	0.0698728	0.0641015	0.0405378	0.0316219	0.0284383	0.0193338	0.0246612	0.0194553
124.2	0.817624	0.835634	0.473828	0.452462	0.2856	0.258104	0.162818	0.138502	0.0978039	0.0798286	0.0503995	0.0363625		124.2	0.256616	0.260641	0.136828	0.136246	0.0698359	0.0641833	0.0401765	0.0316631	0.0280398	0.0193593	0.0243872	0.019481
124.4	0.818857	0.836486	0.474686	0.453007	0.286622	0.258441	0.163351	0.13869	0.0982956	0.0799391	0.0510804	0.0364133		124.4	0.256925	0.260933	0.137072	0.136412	0.0698409	0.064265	0.0398454	0.0317043	0.0278152	0.0193847	0.0240333	0.0195068
124.6	0.819748	0.837338	0.476179	0.453551	0.286957	0.258777	0.164223	0.138878	0.0985519	0.0800495	0.0515306	0.0364641		124.6	0.257168	0.261224	0.137281	0.136578	0.0699311	0.0643466	0.0402799	0.0317454	0.0278317	0.0194101	0.0236808	0.0195325
124.8	0.820762	0.838188	0.477113	0.454095	0.28738	0.259113	0.164422	0.139065	0.0984248	0.0801598	0.0516647	0.0365148		124.8	0.257512	0.261516	0.137827	0.136744	0.0701992	0.0644282	0.0408218	0.0317865	0.0277251	0.0194355	0.0240409	0.0195581
125	0.822086	0.839036	0.478369	0.454638	0.288652	0.259449	0.164617	0.139253	0.0995804	0.0802701	0.0522082	0.0365656		125	0.257661	0.261806	0.137867	0.13691	0.0700119	0.0645097	0.040812	0.0318276	0.0275	0.0194609	0.024032	0.0195838
125.2	0.823101	0.839884	0.478765	0.455181	0.288835	0.259785	0.164454	0.13944	0.0994566	0.0803803	0.051602	0.0366163		125.2	0.257444	0.262097	0.138126	0.137076	0.0705083	0.0645911	0.040995	0.0318686	0.0272332	0.0194862	0.0241462	0.0196095
125.4	0.824	0.840731	0.479209	0.455723	0.289047	0.26012	0.16405	0.139628	0.099101	0.0804905	0.0510436	0.036667		125.4	0.25778	0.262387	0.138101	0.137241	0.0708173	0.0646725	0.041409	0.0319096	0.0274664	0.0195116	0.0243747	0.0196351
125.6	0.824453	0.841576	0.47943	0.456265	0.289383	0.260456	0.164078	0.139815	0.0994397	0.0806006	0.0512976	0.0367176		125.6	0.257785	0.262677	0.138184	0.137407	0.0714745	0.0647539	0.0418075	0.0319506	0.0272756	0.0195369	0.025077	0.0196607
125.8	0.824847	0.84242	0.47949	0.456806	0.289189	0.260791	0.163367	0.140002	0.0989515	0.0807107	0.0511858	0.0367683		125.8	0.257914	0.262967	0.138733	0.137572	0.0719767	0.0648351	0.0417633	0.0319916	0.027289	0.0195622	0.0252688	0.0196863
126	0.825514	0.843263	0.479772	0.457347	0.288904	0.261126	0.163266	0.140189	0.0985529	0.0808207	0.050872	0.0368189		126	0.258285	0.263256	0.139515	0.137737	0.0724156	0.0649164	0.0423448	0.0320325	0.0276176	0.0195875	0.0258963	0.0197119
126.2	0.826067	0.844105	0.479813	0.457887	0.289027	0.261461	0.163373	0.140376	0.0983068	0.0809307	0.0503902	0.0368695		126.2	0.258251	0.263545	0.139808	0.137902	0.0729789	0.0649975	0.0426884	0.0320734	0.0279181	0.0196128	0.026489	0.0197375
126.4	0.826421	0.844946	0.479922	0.458427	0.288476	0.261795	0.163015	0.140563	0.0980429	0.0810407	0.0495148	0.0369201		126.4	0.258092	0.263833	0.139783	0.138067	0.0725107	0.0650786	0.0427908	0.0321143	0.0275255	0.0196381	0.0262418	0.0197631
126.6	0.826187	0.845786	0.479939	0.458966	0.288473	0.262129	0.162766	0.14075	0.0972184	0.0811505	0.0486904	0.0369706		126.6	0.257325	0.264122	0.139931	0.138231	0.071874	0.0651597	0.0422714	0.0321551	0.0268467	0.0196633	0.0257208	0.0197886
126.8	0.827163	0.846624	0.479819	0.459505	0.288881	0.262463	0.162853	0.140937	0.0970108	0.0812603	0.0491015	0.0370212		126.8	0.257394	0.26441	0.140241	0.138396	0.071384	0.0652406	0.0421282	0.032196	0.0266326	0.0196885	0.0251172	0.0198141
127	0.827515	0.847461	0.479854	0.460044	0.288867	0.262797	0.162486	0.141124	0.0964764	0.0813701	0.0490853	0.0370716		127	0.257573	0.264697	0.140704	0.13856	0.071337	0.0653216	0.0422787	0.0322368	0.0267264	0.0197137	0.0249308	0.0198397
127.2	0.827946	0.848297	0.479845	0.460582	0.289037	0.263131	0.162675	0.14131	0.0963421	0.0814798	0.0490408	0.0371221		127.2	0.258189	0.264984	0.141199	0.138725	0.0718796	0.0654024	0.0424758	0.0322775	0.027129	0.019739	0.0252086	0.0198652
127.4	0.828401	0.849132	0.479822	0.461119	0.289292	0.263464	0.162535	0.141496	0.0965333	0.0815895	0.0488452	0.0371726		127.4	0.258966	0.265271	0.141937	0.138889	0.0717199	0.0654832	0.0426535	0.0323183	0.0271648	0.0197641	0.025144	0.0198906
127.6	0.829838	0.849966	0.480508	0.461656	0.290268	0.263797	0.162942	0.141683	0.0968996	0.0816991	0.0493319	0.037223		127.6	0.259344	0.265558	0.141763	0.139053	0.0713895	0.065564	0.0424389	0.032359	0.0270035	0.0197893	0.0248499	0.0199161
127.8	0.83049	0.850799	0.481392	0.462193	0.290857	0.26413	0.163313	0.141869	0.0976055	0.0818086	0.0497113	0.0372734		127.8	0.259735	0.265845	0.142067	0.139216	0.0712578	0.0656446	0.0426051	0.0323997	0.0272491	0.0198145	0.024625	0.0199415
128	0.831868	0.851631	0.481922	0.462729	0.291214	0.264463	0.163461	0.142055	0.0978743	0.0819181	0.0495342	0.0373238		128	0.259938	0.266131	0.142745	0.13938	0.0712395	0.0657253	0.0425631	0.0324403	0.0273591	0.0198396	0.0245695	0.019967
128.2	0.83267	0.852461	0.482344	0.463264	0.291283	0.264795	0.163949	0.142241	0.0980244	0.0820276	0.0499174	0.0373742		128.2	0.260335	0.266416	0.142402	0.139544	0.0708791	0.0658058	0.0419415	0.032481	0.0268104	0.0198647	0.0241413	0.0199924
128.4	0.833903	0.85329	0.482923	0.463799	0.292295	0.265128	0.164153	0.142427	0.0979635	0.082137	0.0502747	0.0374246		128.4	0.261106	0.266702	0.142889	0.139707	0.0710177	0.0658863	0.0423158	0.0325216	0.0275582	0.0198898	0.024014	0.0200178
128.6	0.834325	0.854118	0.483672	0.464334	0.291767	0.26546	0.163838	0.142613	0.0972188	0.0822463	0.0501256	0.0374749		128.6	0.26136	0.266987	0.142717	0.13987	0.0710468	0.0659668	0.0416344	0.0325622	0.0275604	0.0199149	0.0235676	0.0200432
128.8	0.835329	0.854945	0.484259	0.464868	0.291885	0.265791	0.163634	0.142799	0.0975048	0.0823556	0.0505811	0.0375252		128.8	0.262003	0.267272	0.142778	0.140034	0.0714027	0.0660472	0.0421244	0.0326027	0.0277932	0.01994	0.0239795	0.0200686
129	0.836047	0.855771	0.485133	0.465402	0.292387	0.266123	0.163833	0.142984	0.0976783	0.0824649	0.0505628	0.0375755		129	0.262487	0.267556	0.142461	0.140197	0.0718706	0.0661275	0.0423639	0.0326432	0.0279736	0.019965	0.0241797	0.0200939
129.2	0.836026	0.856596	0.48513	0.465935	0.291607	0.266455	0.163187	0.14317	0.0965761	0.0825741	0.0496428	0.0376257		129.2	0.262842	0.26784	0.142328	0.140359	0.0724356	0.0662078	0.0421358	0.0326837	0.0279991	0.0199901	0.02451	0.0201192
129.4	0.836735	0.85742	0.486136	0.466467	0.291448	0.266786	0.163023	0.143355	0.096927	0.0826832	0.0494107	0.037676		129.4	0.263726	0.268124	0.141613	0.140522	0.0727832	0.066288	0.0420659	0.0327242	0.0280596	0.0200151	0.0244502	0.0201446
129.6	0.836649	0.858242	0.48657	0.467	0.291681	0.267117	0.163062	0.14354	0.0967775	0.0827923	0.0493223	0.0377262		129.6	0.263994	0.268408	0.141728	0.140685	0.0731875	0.0663682	0.0425052	0.0327647	0.0280664	0.0200401	0.0244669	0.0201699
129.8	0.837175	0.859064	0.486773	0.467531	0.291667	0.267447	0.162795	0.143726	0.0968004	0.0829013	0.0488838	0.0377764		129.8	0.264503	0.268691	0.141992	0.140847	0.0735466	0.0664483	0.0429046	0.0328051	0.0285463	0.0200651	0.0245924	0.0201952
130	0.837977	0.859884	0.487866	0.468062	0.292032	0.267778	0.163046	0.143911	0.0968049	0.0830103	0.0482194	0.0378266		130	0.264667	0.268974	0.142048	0.141009	0.0738588	0.0665283	0.0433641	0.0328455	0.0286507	0.0200901	0.0251358	0.0202204
130.2	0.83892	0.860703	0.488935	0.468593	0.292545	0.268108	0.164108	0.144096	0.0975044	0.0831192	0.048185	0.0378767		130.2	0.264955	0.269256	0.142094	0.141172	0.0745015	0.0666083	0.0436542	0.0328858	0.0291176	0.020115	0.0256721	0.0202457
130.4	0.839793	0.861521	0.4902	0.469124	0.29294	0.268438	0.164704	0.144281	0.097562	0.0832281	0.0483839	0.0379268		130.4	0.264909	0.269539	0.142072	0.141334	0.0743164	0.0666882	0.0439325	0.0329262	0.0292848	0.02014	0.0254925	0.0202709
130.6	0.840629	0.862338	0.490561	0.469653	0.293284	0.268768	0.165001	0.144465	0.0972671	0.0833369	0.048734	0.0379769		130.6	0.26494	0.269821	0.142328	0.141496	0.0744263	0.0667681	0.0435383	0.0329665	0.0292802	0.0201649	0.0254663	0.0202962
130.8	0.841811	0.863154	0.491306	0.470183	0.293977	0.269098	0.165591	0.14465	0.0979721	0.0834457	0.0494936	0.038027		130.8	0.2657	0.270102	0.142687	0.141657	0.074505	0.0668479	0.04391	0.0330068	0.0294708	0.0201898	0.0258026	0.0203214
131	0.842352	0.863968	0.491829	0.470712	0.294654	0.269427	0.165759	0.144835	0.0981542	0.0835544	0.049414	0.0380771		131	0.266224	0.270384	0.142586	0.141819	0.0744194	0.0669276	0.0439228	0.033047	0.0293064	0.0202147	0.0260618	0.0203466
131.2	0.842974	0.864782	0.492171	0.47124	0.295199	0.269757	0.166153	0.145019	0.0991119	0.0836631	0.0492847	0.0381271		131.2	0.266707	0.270665	0.143063	0.14198	0.0753557	0.0670073	0.0443282	0.0330873	0.0295838	0.0202396	0.0264422	0.0203718
131.4	0.843616	0.865594	0.492592	0.471768	0.29593	0.270086	0.166292	0.145204	0.0994049	0.0837717	0.0493448	0.0381771		131.4	0.26716	0.270945	0.143218	0.142142	0.0752224	0.0670869	0.0442838	0.0331275	0.0292334	0.0202645	0.0261728	0.0203969
131.6	0.844285	0.866405	0.493094	0.472295	0.296485	0.270414	0.166479	0.145388	0.0995085	0.0838803	0.0494339	0.0382271		131.6	0.267005	0.271226	0.143209	0.142303	0.0749388	0.0671665	0.0441774	0.0331676	0.0288554	0.0202893	0.0257232	0.0204221
131.8	0.844848	0.867216	0.493454	0.472822	0.296713	0.270743	0.166984	0.145572	0.099747	0.0839888	0.0493724	0.0382771		131.8	0.267461	0.271506	0.143584	0.142464	0.075256	0.067246	0.0441653	0.0332078	0.0292931	0.0203142	0.0255167	0.0204472
132	0.846036	0.868025	0.493798	0.473349	0.297137	0.271071	0.16744	0.145756	0.0999568	0.0840973	0.0492262	0.038327		132	0.26778	0.271786	0.144381	0.142625	0.0753199	0.0673255	0.0438456	0.0332479	0.0296355	0.020339	0.0255289	0.0204723
132.2	0.846803	0.868833	0.494326	0.473875	0.297442	0.2714	0.167585	0.14594	0.100444	0.0842057	0.0494985	0.0383769		132.2	0.267785	0.272065	0.144453	0.142786	0.0749079	0.0674049	0.043695	0.033288	0.0295195	0.0203638	0.0256535	0.0204975
132.4	0.847572	0.86964	0.494477	0.4744	0.297369	0.271728	0.167056	0.146124	0.100025	0.0843141	0.0494841	0.0384268		132.4	0.267855	0.272344	0.144339	0.142946	0.0745563	0.0674842	0.0435732	0.0333281	0.0296145	0.0203886	0.0254333	0.0205225
132.6	0.848531	0.870445	0.494963	0.474926	0.297298	0.272055	0.166865	0.146308	0.100126	0.0844224	0.0502702	0.0384767		132.6	0.268044	0.272623	0.144438	0.143107	0.0745266	0.0675635	0.0430187	0.0333681	0.0295802	0.0204133	0.0251789	0.0205476
132.8	0.849599	0.87125	0.495669	0.47545	0.297926	0.272383	0.167674	0.146492	0.100697	0.0845306	0.0509373	0.0385266		132.8	0.268293	0.272902	0.14475	0.143267	0.0746253	0.0676428	0.0434809	0.0334081	0.0293738	0.0204381	0.025437	0.0205727
133	0.850184	0.872053	0.495495	0.475974	0.297916	0.27271	0.167265	0.146676	0.100295	0.0846388	0.0502193	0.0385764		133	0.268659	0.27318	0.144754	0.143427	0.0748902	0.0677219	0.0434496	0.0334481	0.0292796	0.0204628	0.0250689	0.0205977
133.2	0.851163	0.872856	0.495445	0.476498	0.297505	0.273037	0.166499	0.146859	0.0998973	0.084747	0.0499124	0.0386262		133.2	0.26883	0.273458	0.144999	0.143588	0.0747977	0.067801	0.0433036	0.0334881	0.0294036	0.0204876	0.0249232	0.0206227
133.4	0.851781	0.873657	0.49537	0.477021	0.29733	0.273364	0.166462	0.147043	0.100033	0.0848551	0.0496392	0.038676		133.4	0.269209	0.273736	0.145376	0.143748	0.0752552	0.0678801	0.0436332	0.033528	0.0295137	0.0205123	0.0247205	0.0206477
133.6	0.852075	0.874457	0.495343	0.477544	0.297153	0.273691	0.166379	0.147226	0.0994059	0.0849631	0.0489332	0.0387258		133.6	0.268878	0.274013	0.145699	0.143907	0.0752544	0.0679591	0.0439149	0.0335679	0.0294036	0.020537	0.0248511	0.0206727
133.8	0.853476	0.875257	0.495994	0.478066	0.297611	0.274017	0.166701	0.147409	0.0997509	0.0850711	0.0489314	0.0387755		133.8	0.268933	0.27429	0.145244	0.144067	0.075074	0.068038	0.0437104	0.0336078	0.0293919	0.0205616	0.0244809	0.0206977
134	0.854213	0.876055	0.496059	0.478588	0.297809	0.274343	0.166915	0.147592	0.0995955	0.0851791	0.0487886	0.0388252		134	0.268775	0.274567	0.145127	0.144227	0.0749546	0.0681169	0.043837	0.0336477	0.0291491	0.0205863	0.0243001	0.0207227
134.2	0.855369	0.876852	0.496585	0.479109	0.298506	0.274669	0.167521	0.147775	0.0999068	0.085287	0.0493104	0.0388749		134.2	0.269111	0.274843	0.145195	0.144386	0.0751272	0.0681957	0.0441773	0.0336875	0.0295581	0.0206109	0.0243572	0.0207476
134.4	0.856392	0.877648	0.497309	0.47963	0.298867	0.274995	0.167831	0.147958	0.099658	0.0853948	0.0499404	0.0389246		134.4	0.269692	0.275119	0.145339	0.144545	0.0753983	0.0682745	0.0447146	0.0337273	0.0294518	0.0206356	0.0245389	0.0207726
134.6	0.857493	0.878442	0.497238	0.480151	0.299167	0.275321	0.167884	0.148141	0.0996321	0.0855026	0.0503162	0.0389743		134.6	0.269745	0.275395	0.14526	0.144704	0.075428	0.0683532	0.0447551	0.0337671	0.0291487	0.0206602	0.0245834	0.0207975
134.8	0.858674	0.879236	0.497604	0.480671	0.300152	0.275646	0.168112	0.148324	0.100247	0.0856104	0.0507087	0.0390239		134.8	0.270285	0.27567	0.145066	0.144863	0.0752295	0.0684319	0.0448766	0.0338068	0.0291581	0.0206848	0.0247887	0.0208224
135	0.859146	0.880029	0.497722	0.48119	0.300674	0.275971	0.168291	0.148507	0.0999658	0.0857181	0.0504959	0.0390735		135	0.270727	0.275946	0.145058	0.145022	0.0755434	0.0685104	0.0451242	0.0338466	0.0292802	0.0207094	0.0249893	0.0208473
135.2	0.859825	0.88082	0.498141	0.481709	0.300852	0.276296	0.168461	0.148689	0.100202	0.0858257	0.0500044	0.0391231		135.2	0.270532	0.276221	0.14506	0.145181	0.0758469	0.068589	0.0448736	0.0338863	0.0291659	0.0207339	0.0248788	0.0208721
135.4	0.860618	0.88161	0.498604	0.482228	0.301179	0.276621	0.168938	0.148872	0.0998819	0.0859333	0.0498498	0.0391727		135.4	0.270566	0.276495	0.144913	0.14534	0.0754342	0.0686675	0.0446219	0.0339259	0.0289722	0.0207585	0.0251231	0.020897
135.6	0.861246	0.8824	0.499458	0.482746	0.301569	0.276946	0.169663	0.149054	0.10005	0.0860408	0.0495469	0.0392222		135.6	0.270695	0.276769	0.144767	0.145498	0.07569	0.0687459	0.0445281	0.0339656	0.0290494	0.020783	0.0250986	0.0209218
135.8	0.86189	0.883188	0.500757	0.483264	0.302217	0.27727	0.170839	0.149236	0.10102	0.0861483	0.0498622	0.0392718		135.8	0.271263	0.277043	0.145051	0.145656	0.0760162	0.0688243	0.0442456	0.0340052	0.0292852	0.0208076	0.025007	0.0209467
136	0.862917	0.883975	0.501905	0.483781	0.303123	0.277594	0.171101	0.149418	0.101543	0.0862558	0.0498033	0.0393213		136	0.271093	0.277317	0.145457	0.145815	0.0754454	0.0689026	0.0440517	0.0340448	0.029154	0.0208321	0.0250945	0.0209715
136.2	0.863286	0.884761	0.502156	0.484297	0.303091	0.277918	0.171185	0.1496	0.101734	0.0863631	0.0499542	0.0393707		136.2	0.271031	0.27759	0.145472	0.145973	0.0751904	0.0689808	0.0440347	0.0340844	0.0287598	0.0208566	0.0252592	0.0209963
136.4	0.864214	0.885546	0.50303	0.484814	0.303822	0.278242	0.171854	0.149782	0.1021	0.0864705	0.0506298	0.0394202		136.4	0.271647	0.277863	0.145448	0.146131	0.0754385	0.069059	0.0437227	0.0341239	0.0286613	0.020881	0.0249136	0.0210211
136.6	0.865347	0.88633	0.503891	0.48533	0.304426	0.278565	0.172642	0.149964	0.102386	0.0865778	0.0515533	0.0394696		136.6	0.272488	0.278136	0.146053	0.146288	0.0760709	0.0691371	0.0436869	0.0341634	0.0289102	0.0209055	0.0249424	0.0210458
136.8	0.866291	0.887113	0.504601	0.485845	0.304421	0.278888	0.173187	0.150146	0.102602	0.086685	0.0512605	0.0395191		136.8	0.272564	0.278409	0.146317	0.146446	0.0761364	0.0692152	0.0431358	0.0342029	0.0286875	0.0209299	0.0246156	0.0210706
137	0.866884	0.887895	0.504833	0.48636	0.304093	0.279211	0.17275	0.150328	0.102278	0.0867922	0.0507703	0.0395684		137	0.272879	0.278681	0.146471	0.146604	0.0765651	0.0692932	0.0430387	0.0342424	0.0287937	0.0209544	0.0242717	0.0210953
137.2	0.867498	0.888676	0.505081	0.486874	0.303695	0.279534	0.172463	0.150509	0.101934	0.0868993	0.0509051	0.0396178		137.2	0.272816	0.278953	0.147131	0.146761	0.076806	0.0693712	0.0427111	0.0342818	0.0292492	0.0209788	0.0246971	0.02112
137.4	0.867805	0.889455	0.505884	0.487388	0.304023	0.279857	0.172834	0.150691	0.10184	0.0870064	0.0510542	0.0396672		137.4	0.273189	0.279224	0.147396	0.146918	0.077037	0.0694491	0.042598	0.0343212	0.0293155	0.0210032	0.0247034	0.0211447
137.6	0.868556	0.890234	0.506325	0.487902	0.303903	0.280179	0.172563	0.150872	0.101711	0.0871134	0.0510184	0.0397165		137.6	0.27349	0.279496	0.147118	0.147075	0.0767694	0.069527	0.0422913	0.0343606	0.0293549	0.0210275	0.0247176	0.0211694
137.8	0.86947	0.891011	0.506726	0.488415	0.30405	0.280501	0.172581	0.151053	0.101624	0.0872204	0.0512974	0.0397658		137.8	0.274098	0.279767	0.147045	0.147232	0.0762922	0.0696048	0.0426372	0.0343999	0.0294747	0.0210519	0.0242955	0.0211941
138	0.869989	0.891788	0.506566	0.488927	0.304205	0.280823	0.172239	0.151235	0.101601	0.0873273	0.0512737	0.0398151		138	0.274241	0.280037	0.14694	0.147389	0.0759557	0.0696825	0.042608	0.0344393	0.0291863	0.0210763	0.0241029	0.0212188
138.2	0.871062	0.892563	0.507717	0.489439	0.304533	0.281145	0.171992	0.151416	0.101808	0.0874342	0.0517452	0.0398643		138.2	0.274999	0.280308	0.147505	0.147546	0.0765489	0.0697602	0.043207	0.0344786	0.0295641	0.0211006	0.024469	0.0212434
138.4	0.871695	0.893338	0.50834	0.489951	0.304478	0.281467	0.171566	0.151597	0.10117	0.087541	0.0518135	0.0399136		138.4	0.275782	0.280578	0.147934	0.147702	0.0766321	0.0698378	0.0435176	0.0345179	0.0295923	0.0211249	0.0251122	0.021268
138.6	0.872433	0.894111	0.508448	0.490462	0.304568	0.281788	0.17123	0.151778	0.101203	0.0876478	0.0517434	0.0399628		138.6	0.275703	0.280847	0.14804	0.147859	0.0760435	0.0699154	0.042982	0.0345571	0.0295059	0.0211492	0.0249308	0.0212926
138.8	0.873136	0.894883	0.508656	0.490973	0.304383	0.282109	0.171119	0.151958	0.101006	0.0877545	0.0515683	0.040012		138.8	0.276069	0.281117	0.147942	0.148015	0.0757115	0.0699929	0.043292	0.0345963	0.029641	0.0211735	0.0249753	0.0213172
139	0.87365	0.895654	0.50939	0.491483	0.304624	0.28243	0.171286	0.152139	0.100998	0.0878612	0.0514318	0.0400611		139	0.276143	0.281386	0.148077	0.148171	0.0755011	0.0700704	0.0435719	0.0346355	0.0297394	0.0211978	0.0251361	0.0213418
139.2	0.874319	0.896424	0.509873	0.491993	0.305111	0.282751	0.171237	0.15232	0.101466	0.0879678	0.0513729	0.0401103		139.2	0.276176	0.281655	0.147998	0.148327	0.0752484	0.0701477	0.0434871	0.0346747	0.029734	0.021222	0.0249137	0.0213664
139.4	0.875061	0.897193	0.510891	0.492502	0.305525	0.283071	0.171642	0.1525	0.101501	0.0880744	0.0515267	0.0401594		139.4	0.276873	0.281923	0.148322	0.148483	0.0752213	0.0702251	0.0436747	0.0347139	0.0299938	0.0212463	0.0250942	0.0213909
139.6	0.875808	0.897961	0.512005	0.493011	0.306466	0.283392	0.172054	0.152681	0.102124	0.0881809	0.0520815	0.0402085		139.6	0.27687	0.282192	0.148654	0.148639	0.0750864	0.0703024	0.0437382	0.034753	0.0298617	0.0212705	0.0246355	0.0214155
139.8	0.876768	0.898728	0.512617	0.49352	0.307207	0.283712	0.172563	0.152861	0.102597	0.0882874	0.0522232	0.0402576		139.8	0.277206	0.28246	0.149689	0.148795	0.0751015	0.0703796	0.0439501	0.0347921	0.0296632	0.0212947	0.0240896	0.02144
140	0.877933	0.899494	0.512883	0.494028	0.308111	0.284032	0.172554	0.153041	0.102662	0.0883938	0.0518882	0.0403067		140	0.277746	0.282727	0.150119	0.14895	0.0750024	0.0704568	0.0441409	0.0348311	0.0299312	0.0213189	0.0239864	0.0214645
140.2	0.878473	0.900259	0.512861	0.494535	0.308229	0.284351	0.173384	0.153221	0.102514	0.0885001	0.0522891	0.0403557		140.2	0.278341	0.282995	0.150474	0.149106	0.0758074	0.0705339	0.0444678	0.0348702	0.0301925	0.0213431	0.0241127	0.021489
140.4	0.879364	0.901023	0.513584	0.495042	0.309347	0.284671	0.174091	0.153401	0.102996	0.0886065	0.0529531	0.0404047		140.4	0.278764	0.283262	0.15122	0.149261	0.076439	0.070611	0.044675	0.0349092	0.0302482	0.0213673	0.0240372	0.0215135
140.6	0.880217	0.901786	0.514189	0.495549	0.309576	0.28499	0.174689	0.153581	0.102644	0.0887127	0.0528566	0.0404537		140.6	0.279187	0.283529	0.151941	0.149416	0.0770409	0.070688	0.0447924	0.0349482	0.0307682	0.0213914	0.0242784	0.0215379
140.8	0.881622	0.902547	0.515015	0.496055	0.310137	0.285309	0.175332	0.153761	0.102888	0.0888189	0.0529032	0.0405027		140.8	0.279373	0.283795	0.152156	0.149571	0.0771679	0.0707649	0.0441336	0.0349872	0.0306554	0.0214155	0.0245007	0.0215624
141	0.881668	0.903308	0.515212	0.496561	0.310066	0.285628	0.175306	0.153941	0.102407	0.0889251	0.0527843	0.0405517		141	0.279563	0.284061	0.152197	0.149726	0.077822	0.0708418	0.0442043	0.0350261	0.030249	0.0214397	0.0243866	0.0215868
141.2	0.88241	0.904067	0.515472	0.497066	0.310263	0.285947	0.175437	0.15412	0.102159	0.0890312	0.0527265	0.0406006		141.2	0.279763	0.284327	0.152703	0.149881	0.0785653	0.0709187	0.0443912	0.035065	0.0308448	0.0214638	0.0250729	0.0216112
141.4	0.883488	0.904826	0.516339	0.497571	0.310823	0.286265	0.175773	0.1543	0.102611	0.0891373	0.0526965	0.0406495		141.4	0.280375	0.284593	0.152618	0.150035	0.0788435	0.0709954	0.0444517	0.0351039	0.0305623	0.0214879	0.0253859	0.0216356
141.6	0.88411	0.905584	0.516069	0.498076	0.310607	0.286583	0.175489	0.154479	0.1024	0.0892433	0.0522256	0.0406984		141.6	0.281052	0.284858	0.152848	0.15019	0.0791715	0.0710722	0.0447267	0.0351428	0.0306989	0.0215119	0.0255342	0.02166
141.8	0.88472	0.90634	0.516872	0.49858	0.310876	0.286901	0.175799	0.154659	0.102521	0.0893493	0.0523826	0.0407472		141.8	0.281087	0.285123	0.152725	0.150344	0.079084	0.0711488	0.0450652	0.0351816	0.0306011	0.021536	0.0255271	0.0216844
142	0.884747	0.907096	0.516915	0.499083	0.311308	0.287219	0.175635	0.154838	0.102769	0.0894552	0.0519957	0.0407961		142	0.281055	0.285388	0.152443	0.150498	0.0793214	0.0712254	0.0448419	0.0352204	0.03045	0.02156	0.0256379	0.0217087
142.2	0.885176	0.90785	0.51734	0.499586	0.311533	0.287537	0.175416	0.155017	0.102793	0.089561	0.0518907	0.0408449		142.2	0.281328	0.285653	0.152476	0.150652	0.0795853	0.071302	0.045119	0.0352592	0.0306779	0.0215841	0.0261241	0.0217331
142.4	0.885777	0.908603	0.517466	0.500089	0.31176	0.287854	0.175305	0.155196	0.102842	0.0896669	0.051735	0.0408937		142.4	0.28168	0.285917	0.152406	0.150806	0.0797128	0.0713785	0.044749	0.0352979	0.0306384	0.0216081	0.0264541	0.0217574
142.6	0.886275	0.909356	0.517938	0.500591	0.312192	0.288171	0.175398	0.155375	0.103837	0.0897726	0.0518853	0.0409425		142.6	0.281411	0.286181	0.151613	0.15096	0.0790283	0.071455	0.0444741	0.0353367	0.0301931	0.0216321	0.0259579	0.0217817
142.8	0.88698	0.910107	0.518665	0.501093	0.312621	0.288488	0.175942	0.155554	0.103914	0.0898783	0.0524202	0.0409912		142.8	0.281729	0.286444	0.151334	0.151114	0.0791812	0.0715313	0.0446726	0.0353754	0.0302718	0.0216561	0.0261135	0.021806
143	0.88752	0.910857	0.519103	0.501594	0.312722	0.288805	0.175615	0.155733	0.103983	0.089984	0.0525724	0.04104		143	0.281817	0.286707	0.151079	0.151267	0.0793477	0.0716077	0.0450017	0.0354141	0.0306869	0.02168	0.0264457	0.0218303
143.2	0.888208	0.911606	0.519719	0.502095	0.312978	0.289121	0.175353	0.155912	0.104146	0.0900896	0.0526259	0.0410887		143.2	0.282452	0.28697	0.150815	0.151421	0.0790844	0.071684	0.0451158	0.0354527	0.0305132	0.021704	0.0259711	0.0218545
143.4	0.889125	0.912355	0.52056	0.502595	0.313102	0.289438	0.175647	0.15609	0.104323	0.0901952	0.0531788	0.0411374		143.4	0.282121	0.287233	0.150568	0.151574	0.078659	0.0717602	0.0446951	0.0354913	0.0301775	0.0217279	0.0257552	0.0218788
143.6	0.890398	0.913102	0.520888	0.503095	0.313273	0.289754	0.175838	0.156269	0.104568	0.0903007	0.0533114	0.0411861		143.6	0.282032	0.287496	0.150898	0.151727	0.0786935	0.0718364	0.0450736	0.0355299	0.0300396	0.0217518	0.0258313	0.021903
143.8	0.891452	0.913848	0.521122	0.503594	0.313567	0.29007	0.176184	0.156447	0.104724	0.0904061	0.0533588	0.0412347		143.8	0.282812	0.287758	0.151627	0.15188	0.0790422	0.0719125	0.0454801	0.0355685	0.0304868	0.0217757	0.0256778	0.0219272
144	0.892317	0.914593	0.521719	0.504093	0.313703	0.290386	0.175775	0.156625	0.104807	0.0905115	0.0531365	0.0412833		144	0.282986	0.288019	0.151641	0.152033	0.0791196	0.0719885	0.045336	0.0356071	0.0307369	0.0217996	0.0256993	0.0219514
144.2	0.892739	0.915337	0.521819	0.504592	0.313373	0.290701	0.176148	0.156804	0.104573	0.0906169	0.0531405	0.0413319		144.2	0.282817	0.288281	0.151936	0.152186	0.0797793	0.0720645	0.045794	0.0356456	0.0306591	0.0218235	0.0258794	0.0219756
144.4	0.893603	0.91608	0.522699	0.50509	0.313803	0.291016	0.176061	0.156982	0.104672	0.0907222	0.0531505	0.0413805		144.4	0.282973	0.288542	0.152245	0.152338	0.0801382	0.0721405	0.0457051	0.0356841	0.0302997	0.0218474	0.0259219	0.0219998
144.6	0.894896	0.916823	0.523462	0.505588	0.314209	0.291331	0.176009	0.15716	0.104032	0.0908275	0.0527398	0.0414291		144.6	0.283282	0.288803	0.152364	0.152491	0.0803627	0.0722164	0.0456493	0.0357226	0.0307301	0.0218712	0.0260983	0.022024
144.8	0.895969	0.917564	0.524021	0.506085	0.314807	0.291646	0.175999	0.157338	0.103667	0.0909327	0.0527064	0.0414776		144.8	0.28321	0.289064	0.152226	0.152643	0.0798323	0.0722922	0.0452205	0.035761	0.0297164	0.021895	0.0259038	0.0220481
145	0.896053	0.918304	0.524652	0.506582	0.314527	0.291961	0.17559	0.157515	0.103441	0.0910378	0.0518371	0.0415261		145	0.282965	0.289324	0.152448	0.152795	0.0797494	0.072368	0.0455666	0.0357994	0.0294604	0.0219189	0.0258792	0.0220722
145.2	0.896925	0.919043	0.525132	0.507078	0.314971	0.292275	0.17567	0.157693	0.103258	0.0911429	0.0513188	0.0415746		145.2	0.283202	0.289584	0.152512	0.152947	0.0794713	0.0724437	0.0451129	0.0358378	0.0294391	0.0219427	0.0259319	0.0220964
145.4	0.897763	0.919781	0.526011	0.507574	0.315095	0.29259	0.176018	0.157871	0.103677	0.091248	0.0510336	0.0416231		145.4	0.283518	0.289844	0.153067	0.153099	0.0791641	0.0725194	0.0446395	0.0358762	0.0292466	0.0219664	0.0256251	0.0221204
145.6	0.897845	0.920518	0.525944	0.508069	0.315302	0.292904	0.175773	0.158048	0.103607	0.091353	0.0504018	0.0416716		145.6	0.283607	0.290104	0.152804	0.153251	0.0789217	0.072595	0.0446821	0.0359146	0.0294061	0.0219902	0.0251649	0.0221445
145.8	0.89848	0.921254	0.526866	0.508564	0.315966	0.293218	0.175926	0.158226	0.104316	0.091458	0.0502259	0.04172		145.8	0.283544	0.290363	0.153159	0.153403	0.0787709	0.0726706	0.044647	0.0359529	0.0293382	0.022014	0.0250668	0.0221686
146	0.898853	0.921989	0.526658	0.509059	0.316112	0.293531	0.175657	0.158403	0.104458	0.0915629	0.0496161	0.0417684		146	0.283893	0.290622	0.153562	0.153555	0.0790011	0.0727461	0.0446485	0.0359912	0.0296301	0.0220377	0.0251905	0.0221927
146.2	0.899851	0.922723	0.527142	0.509553	0.316453	0.293845	0.176026	0.15858	0.10446	0.0916677	0.0496915	0.0418168		146.2	0.284489	0.290881	0.153826	0.153706	0.079216	0.0728215	0.0446533	0.0360294	0.0298702	0.0220614	0.0254269	0.0222167
146.4	0.900406	0.923456	0.527682	0.510047	0.316301	0.294158	0.176427	0.158758	0.10484	0.0917725	0.0499329	0.0418651		146.4	0.2851	0.291139	0.154492	0.153857	0.0795004	0.0728969	0.0445688	0.0360677	0.0302811	0.0220852	0.0254769	0.0222407
146.6	0.90135	0.924188	0.528214	0.51054	0.316445	0.294471	0.176839	0.158935	0.104966	0.0918773	0.0501593	0.0419135		146.6	0.285984	0.291397	0.154807	0.154008	0.0796822	0.0729723	0.0447075	0.0361059	0.030471	0.0221088	0.0259372	0.0222647
146.8	0.902102	0.924919	0.528462	0.511033	0.316299	0.294784	0.176953	0.159112	0.10418	0.091982	0.0501138	0.0419618		146.8	0.286817	0.291655	0.155479	0.15416	0.0801147	0.0730475	0.0445456	0.0361441	0.0306562	0.0221325	0.0265663	0.0222887
147	0.903003	0.925649	0.528842	0.511525	0.315842	0.295097	0.177282	0.159288	0.104312	0.0920867	0.0506589	0.0420101		147	0.287183	0.291912	0.155233	0.15431	0.0798523	0.0731228	0.0446704	0.0361823	0.0306577	0.0221562	0.0265429	0.0223127
147.2	0.904156	0.926378	0.529497	0.512017	0.315648	0.295409	0.177491	0.159465	0.104182	0.0921913	0.0510766	0.0420584		147.2	0.287794	0.29217	0.155256	0.154461	0.079776	0.0731979	0.044714	0.0362204	0.0305327	0.0221798	0.0263209	0.0223367
147.4	0.904624	0.927106	0.529802	0.512509	0.315497	0.295721	0.177921	0.159642	0.104115	0.0922958	0.0516397	0.0421067		147.4	0.287931	0.292427	0.155634	0.154612	0.0800485	0.0732731	0.0450718	0.0362585	0.030925	0.0222035	0.0266311	0.0223606
147.6	0.905447	0.927833	0.5299	0.513	0.315796	0.296033	0.178058	0.159819	0.104037	0.0924003	0.0520111	0.0421549		147.6	0.288345	0.292683	0.156102	0.154762	0.0802735	0.0733481	0.0454203	0.0362966	0.0308077	0.0222271	0.0265642	0.0223846
147.8	0.906111	0.928559	0.5298	0.51349	0.31593	0.296345	0.178138	0.159995	0.104289	0.0925048	0.0527961	0.0422031		147.8	0.288766	0.29294	0.156177	0.154913	0.0808145	0.0734231	0.0457442	0.0363347	0.0311673	0.0222507	0.0265575	0.0224085
148	0.907205	0.929284	0.529916	0.51398	0.31607	0.296657	0.178048	0.160171	0.104251	0.0926092	0.0527083	0.0422513		148	0.288491	0.293196	0.155792	0.155063	0.0806584	0.0734981	0.0455873	0.0363727	0.0307946	0.0222743	0.0264565	0.0224324
148.2	0.907613	0.930008	0.529793	0.51447	0.31607	0.296968	0.178128	0.160348	0.103594	0.0927136	0.052828	0.0422995		148.2	0.288788	0.293452	0.15605	0.155213	0.0812698	0.073573	0.0460865	0.0364107	0.0307349	0.0222979	0.0266156	0.0224563
148.4	0.908423	0.930731	0.530265	0.514959	0.316915	0.297279	0.178271	0.160524	0.103599	0.0928179	0.0532968	0.0423476		148.4	0.288945	0.293707	0.155948	0.155363	0.0810752	0.0736479	0.0460004	0.0364487	0.0301765	0.0223214	0.0264769	0.0224802
148.6	0.90933	0.931453	0.530367	0.515448	0.317986	0.29759	0.178682	0.1607	0.10357	0.0929221	0.0535449	0.0423957		148.6	0.288765	0.293962	0.156259	0.155513	0.0808555	0.0737226	0.0464929	0.0364867	0.0302042	0.022345	0.0264843	0.022504
148.8	0.909346	0.932174	0.530519	0.515937	0.318299	0.297901	0.179263	0.160876	0.10341	0.0930263	0.0534477	0.0424438		148.8	0.288381	0.294217	0.155866	0.155663	0.0799382	0.0737974	0.0459727	0.0365246	0.0288995	0.0223685	0.0258748	0.0225279
149	0.909534	0.932894	0.530957	0.516425	0.318701	0.298212	0.179166	0.161052	0.103941	0.0931305	0.053473	0.0424919		149	0.288576	0.294472	0.156176	0.155813	0.0800185	0.0738721	0.0459852	0.0365626	0.0292307	0.022392	0.025933	0.0225517
149.2	0.910232	0.933613	0.531276	0.516912	0.319277	0.298522	0.179755	0.161228	0.104459	0.0932346	0.0538037	0.04254		149.2	0.288732	0.294726	0.156111	0.155962	0.0797449	0.0739467	0.0453802	0.0366004	0.0287481	0.0224155	0.025137	0.0225755
149.4	0.910887	0.934331	0.531752	0.517399	0.319706	0.298832	0.18008	0.161404	0.1052	0.0933387	0.0534185	0.042588		149.4	0.288779	0.294981	0.156626	0.156112	0.080058	0.0740213	0.0456257	0.0366383	0.0287709	0.022439	0.0253953	0.0225993
149.6	0.911353	0.935048	0.532206	0.517886	0.320401	0.299142	0.180121	0.161579	0.105521	0.0934427	0.0527067	0.0426361		149.6	0.288893	0.295234	0.155961	0.156261	0.0798977	0.0740958	0.0458197	0.0366762	0.0282054	0.0224625	0.0250802	0.0226231
149.8	0.912111	0.935764	0.533045	0.518372	0.320862	0.299452	0.180115	0.161755	0.105932	0.0935466	0.0522274	0.0426841		149.8	0.289391	0.295488	0.156731	0.15641	0.0802065	0.0741703	0.045885	0.036714	0.0284048	0.0224859	0.0252717	0.0226469
150	0.912487	0.936479	0.533157	0.518858	0.320764	0.299761	0.179316	0.16193	0.106063	0.0936506	0.0518253	0.042732		150	0.289658	0.295741	0.156596	0.156559	0.0801547	0.0742447	0.0458464	0.0367518	0.0285478	0.0225094	0.0252147	0.0226706
150.2	0.913322	0.937193	0.533855	0.519343	0.321193	0.300071	0.179576	0.162106	0.106062	0.0937544	0.0519984	0.04278		150.2	0.289812	0.295994	0.156884	0.156708	0.0797115	0.074319	0.0455843	0.0367895	0.0279693	0.0225328	0.0249082	0.0226944
150.4	0.913852	0.937906	0.534872	0.519828	0.321169	0.30038	0.180004	0.162281	0.106254	0.0938583	0.0524423	0.0428279		150.4	0.290213	0.296247	0.157338	0.156857	0.0796418	0.0743933	0.0456729	0.0368273	0.0281356	0.0225562	0.0246814	0.0227181
150.6	0.915173	0.938619	0.535397	0.520313	0.321485	0.300689	0.179915	0.162456	0.106204	0.093962	0.0525004	0.0428759		150.6	0.291351	0.296499	0.15741	0.157005	0.0799984	0.0744676	0.0457844	0.036865	0.028428	0.0225796	0.0249864	0.0227418
150.8	0.915587	0.93933	0.536326	0.520797	0.321726	0.300998	0.180142	0.162631	0.105834	0.0940657	0.0525286	0.0429237		150.8	0.291466	0.296752	0.157404	0.157154	0.0795736	0.0745418	0.0453513	0.0369027	0.0278957	0.022603	0.0249696	0.0227655
151	0.916559	0.94004	0.537443	0.52128	0.321606	0.301306	0.180598	0.162806	0.106441	0.0941694	0.0531138	0.0429716		151	0.291875	0.297004	0.157064	0.157302	0.079743	0.0746159	0.0453192	0.0369403	0.0279948	0.0226263	0.0245669	0.0227892
151.2	0.91748	0.940749	0.538548	0.521764	0.322238	0.301615	0.180418	0.162981	0.106381	0.094273	0.0533602	0.0430195		151.2	0.292093	0.297255	0.156977	0.15745	0.079896	0.07469	0.0453732	0.036978	0.0283689	0.0226497	0.0244582	0.0228129
151.4	0.917534	0.941458	0.539185	0.522246	0.322872	0.301923	0.180402	0.163156	0.106277	0.0943766	0.053409	0.0430673		151.4	0.292259	0.297506	0.156981	0.157599	0.0800116	0.074764	0.0455183	0.0370156	0.0286699	0.022673	0.0243952	0.0228365
151.6	0.918617	0.942165	0.540022	0.522729	0.323463	0.302231	0.180566	0.16333	0.106766	0.0944801	0.0539755	0.0431151		151.6	0.292269	0.297758	0.15692	0.157747	0.0802188	0.074838	0.0449832	0.0370532	0.0286371	0.0226964	0.0242956	0.0228602
151.8	0.919132	0.942871	0.539479	0.523211	0.323184	0.302538	0.180026	0.163505	0.106663	0.0945836	0.0534961	0.0431629		151.8	0.29252	0.298008	0.156745	0.157894	0.0806609	0.074912	0.04531	0.0370907	0.0288824	0.0227197	0.0248147	0.0228838
152	0.920086	0.943577	0.540163	0.523692	0.323974	0.302846	0.180459	0.16368	0.106838	0.094687	0.0534622	0.0432107		152	0.292836	0.298259	0.156999	0.158042	0.0806423	0.0749858	0.0450678	0.0371283	0.0292487	0.022743	0.0247327	0.0229074
152.2	0.920192	0.944281	0.54049	0.524173	0.324481	0.303153	0.18071	0.163854	0.106914	0.0947903	0.0538789	0.0432584		152.2	0.293381	0.298509	0.157678	0.15819	0.0810949	0.0750596	0.0456067	0.0371658	0.0296724	0.0227662	0.0252091	0.022931
152.4	0.921027	0.944985	0.540598	0.524654	0.325438	0.303461	0.181561	0.164028	0.107299	0.0948937	0.0540764	0.0433061		152.4	0.293217	0.298759	0.157612	0.158337	0.0808993	0.0751334	0.0455407	0.0372033	0.0295539	0.0227895	0.0250199	0.0229546
152.6	0.922369	0.945687	0.54071	0.525134	0.325967	0.303767	0.181976	0.164203	0.107401	0.0949969	0.0542077	0.0433538		152.6	0.293527	0.299009	0.158063	0.158485	0.0811493	0.0752071	0.0456423	0.0372407	0.0301081	0.0228127	0.0252861	0.0229782
152.8	0.922564	0.946389	0.540738	0.525614	0.325959	0.304074	0.182107	0.164377	0.106556	0.0951002	0.0540539	0.0434015		152.8	0.293626	0.299258	0.157597	0.158632	0.0807707	0.0752808	0.0451744	0.0372782	0.02982	0.022836	0.0250826	0.0230017
153	0.923749	0.947089	0.541789	0.526093	0.32673	0.304381	0.182633	0.164551	0.107033	0.0952033	0.0544375	0.0434492		153	0.293987	0.299507	0.158262	0.158779	0.0813407	0.0753544	0.0451253	0.0373156	0.0303713	0.0228592	0.0249729	0.0230253
153.2	0.924658	0.947789	0.542379	0.526572	0.327233	0.304687	0.183353	0.164725	0.107426	0.0953065	0.054529	0.0434968		153.2	0.294229	0.299756	0.158487	0.158926	0.0813578	0.0754279	0.0451319	0.037353	0.0305654	0.0228824	0.0252774	0.0230488
153.4	0.925412	0.948487	0.542738	0.527051	0.327748	0.304993	0.183643	0.164899	0.107539	0.0954095	0.0541708	0.0435444		153.4	0.294498	0.300005	0.158666	0.159073	0.0817671	0.0755014	0.045186	0.0373903	0.0306082	0.0229056	0.0256212	0.0230723
153.6	0.926011	0.949185	0.543276	0.527529	0.328324	0.305299	0.183831	0.165072	0.107539	0.0955126	0.0538413	0.043592		153.6	0.294816	0.300253	0.158742	0.15922	0.0820584	0.0755749	0.0453596	0.0374277	0.0309056	0.0229288	0.0256998	0.0230958
153.8	0.926926	0.949882	0.543602	0.528006	0.328543	0.305605	0.183565	0.165246	0.107776	0.0956155	0.0534742	0.0436396		153.8	0.295178	0.300501	0.159186	0.159366	0.0824263	0.0756483	0.0455804	0.037465	0.0314434	0.0229519	0.0259406	0.0231193
154	0.927786	0.950577	0.543901	0.528483	0.328928	0.30591	0.183441	0.16542	0.108163	0.0957185	0.0538694	0.0436871		154	0.295048	0.300749	0.159246	0.159513	0.0822666	0.0757216	0.0457733	0.0375023	0.0312321	0.0229751	0.0257747	0.0231427
154.2	0.928611	0.951272	0.544661	0.52896	0.329272	0.306216	0.184337	0.165593	0.107834	0.0958213	0.0542201	0.0437347		154.2	0.295108	0.300996	0.159243	0.159659	0.0817848	0.0757949	0.0456236	0.0375395	0.0308978	0.0229982	0.0252189	0.0231662
154.4	0.92931	0.951966	0.545545	0.529436	0.329277	0.306521	0.184653	0.165767	0.107434	0.0959242	0.0545747	0.0437822		154.4	0.295675	0.301243	0.159457	0.159805	0.0820682	0.0758681	0.0462224	0.0375768	0.0312315	0.0230213	0.0253398	0.0231896
154.6	0.929958	0.952659	0.545476	0.529912	0.328836	0.306826	0.18433	0.16594	0.107112	0.096027	0.0541956	0.0438297		154.6	0.296355	0.30149	0.15995	0.159951	0.082492	0.0759413	0.0464196	0.037614	0.0317221	0.0230444	0.0256316	0.023213
154.8	0.930734	0.953351	0.546359	0.530388	0.328987	0.307131	0.184802	0.166113	0.107426	0.0961297	0.0541908	0.0438771		154.8	0.296439	0.301737	0.160186	0.160097	0.0824265	0.0760144	0.0463075	0.0376512	0.0309284	0.0230675	0.0254112	0.0232365
155	0.931427	0.954042	0.547058	0.530863	0.329151	0.307435	0.18476	0.166286	0.10787	0.0962324	0.054332	0.0439246		155	0.29677	0.301983	0.160159	0.160243	0.0824008	0.0760875	0.0464055	0.0376883	0.0313852	0.0230906	0.025273	0.0232599
155.2	0.931556	0.954732	0.547448	0.531338	0.329653	0.307739	0.184345	0.166459	0.10775	0.096335	0.0542552	0.043972		155.2	0.296657	0.302229	0.160567	0.160389	0.0818836	0.0761605	0.046379	0.0377255	0.0313489	0.0231136	0.0252423	0.0232832
155.4	0.931829	0.955421	0.547451	0.531812	0.329059	0.308044	0.183835	0.166632	0.107307	0.0964376	0.053295	0.0440194		155.4	0.29733	0.302475	0.161301	0.160534	0.0823216	0.0762334	0.046915	0.0377626	0.0316255	0.0231367	0.0258004	0.0233066
155.6	0.932363	0.956109	0.547311	0.532286	0.328581	0.308348	0.183176	0.166805	0.107373	0.0965401	0.0528643	0.0440668		155.6	0.297783	0.302721	0.162207	0.16068	0.0827085	0.0763063	0.0471632	0.0377997	0.0316642	0.0231597	0.0261797	0.0233299
155.8	0.933079	0.956797	0.547289	0.532759	0.328625	0.308651	0.182932	0.166978	0.107659	0.0966426	0.0526775	0.0441141		155.8	0.297804	0.302966	0.162403	0.160825	0.0822966	0.0763792	0.0474689	0.0378368	0.0309832	0.0231827	0.0259411	0.0233533
156	0.93401	0.957483	0.548343	0.533232	0.32941	0.308955	0.183508	0.16715	0.108064	0.0967451	0.0531564	0.0441615		156	0.298282	0.303211	0.163259	0.160971	0.0827653	0.076452	0.0476489	0.0378738	0.0313812	0.0232057	0.0266556	0.0233766
156.2	0.93451	0.958168	0.548231	0.533704	0.329619	0.309258	0.183007	0.167323	0.108045	0.0968475	0.0530084	0.0442088		156.2	0.29812	0.303456	0.163247	0.161116	0.0824957	0.0765248	0.0475407	0.0379108	0.0307738	0.0232287	0.0266813	0.0233999
156.4	0.935093	0.958853	0.548167	0.534177	0.329523	0.309561	0.183067	0.167495	0.107712	0.0969498	0.0530827	0.0442561		156.4	0.298327	0.3037	0.163251	0.161261	0.082961	0.0765974	0.0476229	0.0379478	0.0305833	0.0232517	0.0266169	0.0234232
156.6	0.935875	0.959536	0.548386	0.534648	0.329312	0.309864	0.182892	0.167668	0.107822	0.0970521	0.0532567	0.0443034		156.6	0.29874	0.303945	0.163508	0.161406	0.0833289	0.0766701	0.0478777	0.0379848	0.0308773	0.0232746	0.0266447	0.0234465
156.8	0.936733	0.960219	0.548885	0.535119	0.329536	0.310167	0.183396	0.16784	0.107869	0.0971543	0.053602	0.0443506		156.8	0.299051	0.304189	0.163202	0.16155	0.0832915	0.0767427	0.0473572	0.0380217	0.0308921	0.0232976	0.0263369	0.0234698
157	0.937576	0.9609	0.549881	0.53559	0.330284	0.31047	0.183775	0.168012	0.108431	0.0972565	0.0540496	0.0443979		157	0.29929	0.304432	0.163431	0.161695	0.0834835	0.0768152	0.0470257	0.0380586	0.0308194	0.0233205	0.0259847	0.023493
157.2	0.937982	0.961581	0.549971	0.536061	0.330265	0.310772	0.183688	0.168184	0.108903	0.0973587	0.0539019	0.0444451		157.2	0.299484	0.304676	0.163192	0.161839	0.0836881	0.0768877	0.0469611	0.0380955	0.0312634	0.0233434	0.0262746	0.0235162
157.4	0.938312	0.962261	0.550387	0.536531	0.330262	0.311074	0.183415	0.168356	0.109097	0.0974608	0.0535967	0.0444923		157.4	0.299668	0.304919	0.163074	0.161984	0.0840936	0.0769601	0.0465728	0.0381324	0.0313544	0.0233663	0.0263849	0.0235395
157.6	0.939162	0.962939	0.550832	0.537	0.331011	0.311376	0.183859	0.168528	0.109326	0.0975628	0.0536645	0.0445395		157.6	0.299928	0.305162	0.163237	0.162128	0.0844867	0.0770325	0.0467326	0.0381692	0.0317478	0.0233892	0.0266286	0.0235627
157.8	0.939868	0.963617	0.551554	0.537469	0.331313	0.311678	0.18413	0.1687	0.109777	0.0976648	0.0539055	0.0445866		157.8	0.299876	0.305404	0.162832	0.162272	0.0840927	0.0771049	0.0465532	0.0382061	0.0316241	0.0234121	0.0262996	0.0235859
158	0.940862	0.964294	0.552677	0.537938	0.331838	0.311979	0.185002	0.168872	0.110215	0.0977668	0.0547676	0.0446337		158	0.299901	0.305646	0.162548	0.162416	0.0842576	0.0771771	0.04665	0.0382429	0.0314463	0.0234349	0.0264131	0.023609
158.2	0.941838	0.96497	0.553695	0.538406	0.332188	0.312281	0.185664	0.169044	0.110086	0.0978687	0.0551825	0.0446808		158.2	0.300321	0.305889	0.162527	0.16256	0.0840948	0.0772493	0.0466387	0.0382796	0.0314524	0.0234577	0.0260803	0.0236322
158.4	0.942589	0.965645	0.554375	0.538874	0.332368	0.312582	0.185653	0.169215	0.110107	0.0979705	0.0552214	0.0447279		158.4	0.300691	0.30613	0.162675	0.162704	0.0843344	0.0773215	0.0469801	0.0383164	0.0315345	0.0234806	0.0265391	0.0236553
158.6	0.943297	0.96632	0.554801	0.539342	0.332716	0.312883	0.186311	0.169387	0.110659	0.0980723	0.0557245	0.044775		158.6	0.3008	0.306372	0.16271	0.162847	0.0842668	0.0773936	0.0464272	0.0383531	0.0314961	0.0235034	0.026287	0.0236785
158.8	0.944134	0.966993	0.555534	0.539809	0.33357	0.313184	0.186696	0.169558	0.111075	0.0981741	0.0561409	0.044822		158.8	0.301113	0.306613	0.163004	0.162991	0.0842793	0.0774657	0.0467695	0.0383898	0.0315466	0.0235262	0.0263395	0.0237016
159	0.944744	0.967665	0.555872	0.540276	0.333761	0.313484	0.186861	0.169729	0.110886	0.0982758	0.0563489	0.0448691		159	0.301412	0.306854	0.163213	0.163134	0.0842032	0.0775377	0.0472085	0.0384265	0.0322485	0.0235489	0.026674	0.0237247
159.2	0.945187	0.968336	0.556393	0.540742	0.334401	0.313785	0.187032	0.1699	0.11086	0.0983775	0.0560459	0.0449161		159.2	0.301617	0.307095	0.163573	0.163278	0.0837997	0.0776097	0.047134	0.0384631	0.031909	0.0235717	0.0263049	0.0237478
159.4	0.945495	0.969007	0.556321	0.541208	0.33428	0.314085	0.186742	0.170071	0.11045	0.0984791	0.0554156	0.044963		159.4	0.302364	0.307335	0.163871	0.163421	0.0838688	0.0776816	0.047543	0.0384997	0.0322222	0.0235945	0.02658	0.0237709
159.6	0.946132	0.969676	0.55677	0.541673	0.334999	0.314385	0.186697	0.170242	0.11041	0.0985807	0.0554888	0.04501		159.6	0.302241	0.307576	0.163946	0.163564	0.0836407	0.0777534	0.047015	0.0385363	0.0317695	0.0236172	0.0261227	0.0237939
159.8	0.947309	0.970345	0.557778	0.542138	0.335632	0.314685	0.18739	0.170413	0.110811	0.0986822	0.0559678	0.0450569		159.8	0.302389	0.307815	0.163669	0.163707	0.0832757	0.0778252	0.0470326	0.0385729	0.0313594	0.0236399	0.0258355	0.023817
160	0.947583	0.971013	0.558147	0.542603	0.33597	0.314984	0.187408	0.170584	0.110541	0.0987836	0.0556265	0.0451039		160	0.302471	0.308055	0.163787	0.163849	0.0834644	0.077897	0.0468154	0.0386095	0.0311946	0.0236626	0.0258915	0.02384
160.2	0.948228	0.97168	0.557777	0.543067	0.3359	0.315284	0.1873	0.170755	0.110428	0.0988851	0.055437	0.0451508		160.2	0.30225	0.308294	0.163448	0.163992	0.0829367	0.0779687	0.0465919	0.038646	0.0307768	0.0236853	0.0255206	0.023863
160.4	0.94865	0.972346	0.557978	0.54353	0.335948	0.315583	0.187939	0.170926	0.109875	0.0989864	0.0554078	0.0451976		160.4	0.302559	0.308534	0.163466	0.164135	0.0834705	0.0780403	0.047135	0.0386825	0.0306613	0.023708	0.0252931	0.023886
160.6	0.949749	0.973011	0.558642	0.543994	0.336208	0.315882	0.188181	0.171096	0.109985	0.0990878	0.0552015	0.0452445		160.6	0.302891	0.308773	0.163516	0.164277	0.0832828	0.0781119	0.0474809	0.038719	0.0311715	0.0237307	0.0254378	0.023909
160.8	0.950928	0.973675	0.558936	0.544457	0.336432	0.316181	0.18869	0.171267	0.109755	0.099189	0.0555023	0.0452913		160.8	0.303574	0.309011	0.16348	0.164419	0.0828531	0.0781835	0.0473849	0.0387554	0.030953	0.0237533	0.0255453	0.023932
161	0.950938	0.974338	0.559259	0.544919	0.336547	0.316479	0.188419	0.171437	0.109484	0.0992902	0.0548452	0.0453382		161	0.304047	0.309249	0.163831	0.164561	0.083124	0.0782549	0.0478398	0.0387919	0.0309782	0.023776	0.0257271	0.023955
161.2	0.951746	0.975	0.559932	0.545381	0.336362	0.316778	0.1886	0.171607	0.10983	0.0993914	0.0545865	0.0453849		161.2	0.304054	0.309488	0.163811	0.164704	0.083114	0.0783264	0.0476804	0.0388283	0.0308518	0.0237986	0.0261688	0.0239779
161.4	0.952343	0.975661	0.560466	0.545843	0.336914	0.317076	0.189007	0.171777	0.110218	0.0994926	0.0545906	0.0454317		161.4	0.304545	0.309725	0.164273	0.164845	0.0834769	0.0783978	0.0473373	0.0388646	0.0307779	0.0238212	0.0268375	0.0240009
161.6	0.953743	0.976322	0.561417	0.546304	0.338054	0.317374	0.189958	0.171947	0.110797	0.0995936	0.0552725	0.0454785		161.6	0.304641	0.309963	0.164807	0.164987	0.0834354	0.0784691	0.0475307	0.038901	0.0308248	0.0238438	0.0269273	0.0240238
161.8	0.954278	0.976981	0.562203	0.546765	0.338559	0.317672	0.190169	0.172117	0.111139	0.0996947	0.0553732	0.0455252		161.8	0.304722	0.3102	0.164939	0.165129	0.0836193	0.0785404	0.0476364	0.0389373	0.0307032	0.0238664	0.0268789	0.0240467
162	0.955017	0.97764	0.562916	0.547225	0.338723	0.317969	0.190436	0.172287	0.111077	0.0997957	0.0557216	0.0455719		162	0.30506	0.310437	0.165249	0.16527	0.0841882	0.0786116	0.0477881	0.0389736	0.0304576	0.0238889	0.027003	0.0240696
162.2	0.955278	0.978298	0.563212	0.547685	0.338539	0.318267	0.190204	0.172457	0.111127	0.0998966	0.0558337	0.0456186		162.2	0.305241	0.310674	0.165703	0.165412	0.0845482	0.0786828	0.0478023	0.0390099	0.0307266	0.0239115	0.027097	0.0240925
162.4	0.955524	0.978954	0.563333	0.548145	0.338883	0.318564	0.190265	0.172627	0.111543	0.0999975	0.0560041	0.0456653		162.4	0.305086	0.31091	0.165559	0.165553	0.0844849	0.0787539	0.0477269	0.0390462	0.030585	0.023934	0.027135	0.0241153
162.6	0.956201	0.97961	0.563544	0.548604	0.339385	0.318861	0.190465	0.172796	0.112004	0.100098	0.0565338	0.0457119		162.6	0.305177	0.311147	0.165525	0.165694	0.0845717	0.078825	0.0474878	0.0390824	0.0305579	0.0239565	0.0267951	0.0241382
162.8	0.956389	0.980265	0.563363	0.549063	0.339087	0.319158	0.189817	0.172966	0.111714	0.100199	0.0561967	0.0457585		162.8	0.305668	0.311383	0.166183	0.165836	0.0853332	0.078896	0.0485696	0.0391186	0.0313719	0.023979	0.0272584	0.024161
163	0.957165	0.980919	0.563565	0.549521	0.339246	0.319454	0.190164	0.173135	0.112117	0.1003	0.0561929	0.0458052		163	0.306292	0.311618	0.166518	0.165976	0.0858574	0.078967	0.048825	0.0391548	0.0320028	0.0240015	0.027013	0.0241838
163.2	0.957325	0.981573	0.564087	0.549979	0.339836	0.319751	0.190463	0.173305	0.1124	0.100401	0.0562189	0.0458517		163.2	0.307034	0.311854	0.16693	0.166117	0.0859233	0.0790379	0.0489245	0.039191	0.0320701	0.024024	0.0268057	0.0242066
163.4	0.957159	0.982225	0.563862	0.550437	0.33938	0.320047	0.189682	0.173474	0.111865	0.100501	0.0554912	0.0458983		163.4	0.307158	0.312089	0.16695	0.166258	0.085797	0.0791087	0.0488953	0.0392271	0.0323439	0.0240465	0.0262841	0.0242294
163.6	0.957582	0.982876	0.564657	0.550894	0.33935	0.320343	0.18958	0.173643	0.111971	0.100602	0.0552945	0.0459448		163.6	0.307153	0.312324	0.166726	0.166399	0.0856405	0.0791796	0.048676	0.0392632	0.0321058	0.0240689	0.0256352	0.0242522
163.8	0.9582	0.983527	0.565074	0.551351	0.339229	0.320639	0.189977	0.173812	0.112133	0.100702	0.055557	0.0459914		163.8	0.307583	0.312559	0.166435	0.166539	0.0854424	0.0792503	0.0491069	0.0392993	0.0319021	0.0240914	0.0257394	0.024275
164	0.958627	0.984177	0.565405	0.551807	0.339501	0.320935	0.190402	0.173981	0.112395	0.100803	0.0552904	0.0460379		164	0.307499	0.312793	0.166237	0.166679	0.0851988	0.079321	0.048875	0.0393354	0.0314661	0.0241138	0.0253703	0.0242977
164.2	0.959609	0.984825	0.565995	0.552263	0.340275	0.32123	0.191037	0.17415	0.112562	0.100903	0.0554525	0.0460844		164.2	0.308035	0.313027	0.166525	0.16682	0.0856598	0.0793917	0.0492467	0.0393714	0.0315436	0.0241362	0.0257661	0.0243205
164.4	0.96079	0.985473	0.567146	0.552719	0.340331	0.321526	0.19168	0.174319	0.112405	0.101004	0.0551856	0.0461308		164.4	0.308246	0.313261	0.166343	0.16696	0.0859494	0.0794623	0.0493252	0.0394074	0.0312304	0.0241586	0.0255343	0.0243432
164.6	0.961741	0.98612	0.567926	0.553174	0.340678	0.321821	0.192064	0.174488	0.112857	0.101104	0.0549676	0.0461773		164.6	0.308759	0.313495	0.166554	0.1671	0.0860574	0.0795329	0.0495655	0.0394434	0.0317565	0.024181	0.0260788	0.0243659
164.8	0.962347	0.986766	0.568237	0.553628	0.340759	0.322116	0.192335	0.174656	0.112982	0.101204	0.0550417	0.0462237		164.8	0.309335	0.313728	0.167197	0.16724	0.086206	0.0796034	0.0495874	0.0394794	0.0320316	0.0242033	0.0264512	0.0243886
165	0.963178	0.987412	0.569048	0.554083	0.341533	0.32241	0.192497	0.174825	0.11315	0.101305	0.054823	0.0462701		165	0.309859	0.313961	0.167305	0.167379	0.0866574	0.0796738	0.0495034	0.0395154	0.0325268	0.0242257	0.0271334	0.0244113
165.2	0.964623	0.988056	0.569329	0.554537	0.341957	0.322705	0.192597	0.174993	0.113581	0.101405	0.0547366	0.0463165		165.2	0.309697	0.314194	0.167354	0.167519	0.0869365	0.0797442	0.0492391	0.0395513	0.0320597	0.024248	0.0274584	0.0244339
165.4	0.965284	0.988699	0.569705	0.55499	0.342524	0.322999	0.193074	0.175162	0.113767	0.101505	0.0547465	0.0463628		165.4	0.309963	0.314427	0.167785	0.167659	0.087317	0.0798146	0.0488938	0.0395872	0.0324506	0.0242703	0.0276714	0.0244566
165.6	0.966239	0.989342	0.570579	0.555443	0.343289	0.323293	0.193534	0.17533	0.113949	0.101605	0.0551607	0.0464091		165.6	0.309767	0.314659	0.168205	0.167798	0.0872287	0.0798849	0.0490138	0.0396231	0.0326678	0.0242926	0.0276077	0.0244792
165.8	0.96627	0.989984	0.570619	0.555896	0.343211	0.323587	0.193423	0.175498	0.113173	0.101705	0.0549144	0.0464555		165.8	0.309788	0.314891	0.168728	0.167937	0.0875658	0.0799551	0.0494184	0.0396589	0.0328132	0.0243149	0.0277499	0.0245019
166	0.96728	0.990624	0.571353	0.556348	0.343612	0.323881	0.193439	0.175666	0.113005	0.101805	0.055058	0.0465018		166	0.310134	0.315123	0.16902	0.168076	0.0873028	0.0800253	0.049231	0.0396947	0.0325337	0.0243372	0.0280423	0.0245245
166.2	0.967892	0.991264	0.571237	0.5568	0.343542	0.324175	0.193433	0.175834	0.113188	0.101905	0.0549531	0.046548		166.2	0.309666	0.315355	0.168987	0.168215	0.087156	0.0800954	0.0488501	0.0397305	0.0323414	0.0243595	0.0279649	0.0245471
166.4	0.968668	0.991903	0.570766	0.557251	0.34381	0.324468	0.193381	0.176002	0.113395	0.102005	0.0553146	0.0465943		166.4	0.310058	0.315586	0.168913	0.168354	0.0870127	0.0801655	0.0491616	0.0397663	0.0321265	0.0243818	0.028048	0.0245696
166.6	0.969403	0.992542	0.57102	0.557702	0.343551	0.324761	0.19307	0.17617	0.113427	0.102105	0.0553565	0.0466405		166.6	0.310034	0.315817	0.169019	0.168493	0.0866707	0.0802356	0.0492763	0.0398021	0.0321082	0.024404	0.0282237	0.0245922
166.8	0.969727	0.993179	0.57133	0.558153	0.343439	0.325054	0.192997	0.176338	0.113157	0.102205	0.054887	0.0466867		166.8	0.310125	0.316048	0.169745	0.168632	0.0865858	0.0803056	0.0493827	0.0398378	0.0321942	0.0244262	0.0285603	0.0246148
167	0.970313	0.993815	0.5718	0.558603	0.34373	0.325347	0.193385	0.176505	0.113157	0.102305	0.0553866	0.0467329		167	0.310709	0.316278	0.17046	0.16877	0.0866014	0.0803755	0.0497625	0.0398735	0.0325558	0.0244484	0.0284812	0.0246373
167.2	0.970671	0.994451	0.572153	0.559053	0.344014	0.32564	0.19361	0.176673	0.113043	0.102404	0.0554668	0.0467791		167.2	0.310729	0.316509	0.17058	0.168909	0.0862365	0.0804454	0.049755	0.0399092	0.0325541	0.0244706	0.0282887	0.0246599
167.4	0.970412	0.995085	0.57251	0.559503	0.344077	0.325932	0.193255	0.17684	0.11272	0.102504	0.0548542	0.0468252		167.4	0.310669	0.316739	0.170438	0.169047	0.0856262	0.0805152	0.0495849	0.0399449	0.0322852	0.0244928	0.0278795	0.0246824
167.6	0.970656	0.995719	0.572739	0.559952	0.344001	0.326224	0.193338	0.177008	0.112708	0.102604	0.0549718	0.0468714		167.6	0.311334	0.316969	0.170437	0.169185	0.0857828	0.080585	0.0501255	0.0399805	0.0321932	0.024515	0.0280759	0.0247049
167.8	0.971034	0.996352	0.573005	0.5604	0.344534	0.326516	0.193858	0.177175	0.112676	0.102703	0.0553135	0.0469175		167.8	0.311604	0.317198	0.170001	0.169324	0.0856083	0.0806548	0.0502576	0.0400161	0.0319115	0.0245371	0.0282527	0.0247273
168	0.970989	0.996984	0.573548	0.560849	0.344506	0.326808	0.193907	0.177342	0.112605	0.102803	0.0549953	0.0469636		168	0.312161	0.317427	0.170089	0.169462	0.0856022	0.0807245	0.050106	0.0400517	0.0316204	0.0245593	0.027598	0.0247498
168.2	0.971418	0.997615	0.574276	0.561296	0.344252	0.3271	0.193488	0.177509	0.112447	0.102902	0.0546916	0.0470096		168.2	0.31265	0.317657	0.170497	0.169599	0.0863586	0.0807941	0.0499486	0.0400873	0.0318289	0.0245814	0.0276009	0.0247723
168.4	0.972521	0.998246	0.574993	0.561744	0.343913	0.327391	0.193392	0.177676	0.112419	0.103002	0.0544005	0.0470557		168.4	0.312814	0.317885	0.170147	0.169737	0.0864591	0.0808637	0.0497672	0.0401228	0.0319328	0.0246035	0.0274871	0.0247947
168.6	0.972188	0.998875	0.574875	0.562191	0.343912	0.327683	0.192781	0.177843	0.112052	0.103101	0.0539444	0.0471017		168.6	0.313405	0.318114	0.170185	0.169875	0.0865074	0.0809332	0.0499327	0.0401583	0.0324679	0.0246256	0.0277884	0.0248171
168.8	0.972257	0.999504	0.574974	0.562637	0.343654	0.327974	0.191848	0.17801	0.111489	0.103201	0.0538456	0.0471477		168.8	0.314139	0.318342	0.170112	0.170012	0.0867501	0.0810027	0.0501312	0.0401938	0.0327428	0.0246477	0.0278591	0.0248396
169	0.972856	1.00013	0.575131	0.563084	0.343724	0.328264	0.191505	0.178177	0.111121	0.1033	0.0537711	0.0471937		169	0.314772	0.31857	0.16993	0.17015	0.087345	0.0810721	0.0505263	0.0402293	0.0330168	0.0246697	0.027978	0.024862
169.2	0.973392	1.00076	0.575311	0.56353	0.343532	0.328555	0.191146	0.178344	0.110888	0.103399	0.0533186	0.0472397		169.2	0.315121	0.318798	0.170426	0.170287	0.0880484	0.0811415	0.0512432	0.0402647	0.0329773	0.0246918	0.0279497	0.0248843
169.4	0.974077	1.00138	0.57638	0.563975	0.343933	0.328846	0.191849	0.17851	0.110882	0.103499	0.0538122	0.0472856		169.4	0.31507	0.319025	0.170505	0.170424	0.0879476	0.0812109	0.0509114	0.0403002	0.032894	0.0247138	0.0279499	0.0249067
169.6	0.975009	1.00201	0.57711	0.56442	0.344115	0.329136	0.192222	0.178677	0.110983	0.103598	0.0539285	0.0473315		169.6	0.315289	0.319253	0.171083	0.170561	0.0880623	0.0812801	0.0506557	0.0403356	0.0328826	0.0247359	0.0276748	0.0249291
169.8	0.976089	1.00263	0.577744	0.564865	0.344747	0.329426	0.192441	0.178843	0.110911	0.103697	0.0542946	0.0473775		169.8	0.315297	0.31948	0.171112	0.170698	0.0879311	0.0813494	0.0506978	0.040371	0.0327565	0.0247579	0.0277268	0.0249514
170	0.977539	1.00326	0.578445	0.565309	0.345588	0.329716	0.192799	0.179009	0.111378	0.103796	0.0553255	0.0474233		170	0.315631	0.319707	0.170868	0.170835	0.0876729	0.0814186	0.0500207	0.0404063	0.0324827	0.0247799	0.0275177	0.0249738
170.2	0.978116	1.00388	0.57859	0.565753	0.345859	0.330006	0.192704	0.179176	0.111762	0.103895	0.0555486	0.0474692		170.2	0.315518	0.319933	0.170477	0.170972	0.0878352	0.0814877	0.0491654	0.0404416	0.0320096	0.0248019	0.0268451	0.0249961
170.4	0.979532	1.0045	0.57937	0.566196	0.346629	0.330295	0.193388	0.179342	0.112363	0.103994	0.0562551	0.047515		170.4	0.315674	0.320159	0.17061	0.171108	0.0875908	0.0815568	0.0494263	0.0404769	0.032138	0.0248238	0.0270716	0.0250184
170.6	0.980901	1.00512	0.580401	0.566639	0.347307	0.330585	0.193969	0.179508	0.112552	0.104093	0.0560629	0.0475609		170.6	0.315212	0.320385	0.170495	0.171245	0.0869715	0.0816258	0.0491263	0.0405122	0.0319702	0.0248458	0.0269377	0.0250407
170.8	0.981731	1.00574	0.580816	0.567082	0.34791	0.330874	0.194595	0.179674	0.112842	0.104192	0.0558443	0.0476067		170.8	0.315564	0.320611	0.170925	0.171381	0.0865433	0.0816948	0.0486558	0.0405475	0.0318485	0.0248677	0.0267754	0.025063
171	0.982955	1.00636	0.581364	0.567524	0.348847	0.331163	0.195296	0.179839	0.112913	0.104291	0.0562647	0.0476524		171	0.315961	0.320837	0.171101	0.171517	0.0864195	0.0817637	0.0485459	0.0405827	0.032192	0.0248897	0.0265458	0.0250852
171.2	0.984073	1.00698	0.581544	0.567966	0.35019	0.331452	0.1964	0.180005	0.113654	0.104389	0.0564039	0.0476982		171.2	0.316038	0.321062	0.171487	0.171653	0.0863042	0.0818326	0.0476165	0.0406179	0.0322637	0.0249116	0.0262589	0.0251075
171.4	0.984391	1.0076	0.582142	0.568408	0.350952	0.33174	0.196498	0.180171	0.11395	0.104488	0.0566895	0.0477439		171.4	0.315816	0.321287	0.171187	0.171789	0.0859347	0.0819014	0.0475025	0.0406531	0.0314715	0.0249335	0.0260683	0.0251297
171.6	0.984744	1.00821	0.582162	0.568849	0.350602	0.332029	0.19634	0.180337	0.113881	0.104587	0.0564086	0.0477897		171.6	0.316063	0.321512	0.170826	0.171925	0.0859044	0.0819702	0.0477939	0.0406883	0.0314715	0.0249554	0.0255873	0.0251519
171.8	0.985177	1.00883	0.582582	0.569289	0.351466	0.332317	0.196582	0.180502	0.113706	0.104685	0.0564138	0.0478354		171.8	0.316228	0.321736	0.170643	0.172061	0.0858924	0.0820389	0.0479156	0.0407234	0.0316407	0.0249772	0.0254587	0.0251741
172	0.985858	1.00945	0.583073	0.56973	0.35129	0.332605	0.196296	0.180667	0.11386	0.104784	0.0560995	0.047881		172	0.316738	0.32196	0.171247	0.172197	0.0865555	0.0821076	0.0484395	0.0407585	0.0320467	0.0249991	0.0254795	0.0251963
172.2	0.986111	1.01006	0.583533	0.57017	0.351282	0.332893	0.196237	0.180833	0.113896	0.104883	0.055947	0.0479267		172.2	0.316407	0.322185	0.171458	0.172332	0.0866956	0.0821762	0.0483261	0.0407936	0.0320324	0.0250209	0.0256675	0.0252185
172.4	0.987047	1.01067	0.583906	0.570609	0.351774	0.33318	0.196575	0.180998	0.114094	0.104981	0.0560048	0.0479723		172.4	0.316837	0.322408	0.171715	0.172467	0.0869158	0.0822448	0.0489482	0.0408287	0.0325124	0.0250428	0.0261409	0.0252407
172.6	0.986844	1.01129	0.58364	0.571048	0.351721	0.333468	0.196349	0.181163	0.113683	0.10508	0.0560684	0.048018		172.6	0.317187	0.322632	0.171734	0.172603	0.0871274	0.0823133	0.0492729	0.0408638	0.0326534	0.0250646	0.0265397	0.0252628
172.8	0.987192	1.0119	0.58421	0.571487	0.351917	0.333755	0.196281	0.181328	0.113866	0.105178	0.0560994	0.0480635		172.8	0.317586	0.322855	0.17202	0.172738	0.0878289	0.0823818	0.0497426	0.0408988	0.032776	0.0250864	0.0270104	0.025285
173	0.987803	1.01251	0.585018	0.571925	0.352409	0.334042	0.197009	0.181493	0.114136	0.105276	0.0567783	0.0481091		173	0.318164	0.323078	0.17262	0.172873	0.0883999	0.0824502	0.0505867	0.0409338	0.0331964	0.0251082	0.027752	0.0253071
173.2	0.988715	1.01312	0.585756	0.572363	0.352664	0.334329	0.19747	0.181658	0.114389	0.105375	0.0571939	0.0481547		173.2	0.317899	0.323301	0.172926	0.173008	0.0886728	0.0825186	0.0507371	0.0409688	0.033097	0.02513	0.0280172	0.0253292
173.4	0.989721	1.01373	0.586576	0.572801	0.352981	0.334616	0.198042	0.181823	0.115055	0.105473	0.0581011	0.0482002		173.4	0.317524	0.323524	0.173024	0.173143	0.088538	0.0825869	0.0502537	0.0410037	0.0331991	0.0251517	0.0278291	0.0253513
173.6	0.990324	1.01433	0.586694	0.573238	0.352949	0.334902	0.19809	0.181988	0.114943	0.105571	0.0585288	0.0482457		173.6	0.318078	0.323746	0.173784	0.173277	0.0887108	0.0826552	0.0502789	0.0410387	0.0333818	0.0251735	0.028151	0.0253734
173.8	0.990425	1.01494	0.586901	0.573675	0.353522	0.335189	0.197931	0.182152	0.1152	0.105669	0.0591699	0.0482912		173.8	0.317765	0.323968	0.173251	0.173412	0.0886935	0.0827235	0.0502599	0.0410736	0.0331581	0.0251952	0.0277302	0.0253955
174	0.99096	1.01555	0.587194	0.574111	0.353553	0.335475	0.197865	0.182317	0.115229	0.105768	0.0594541	0.0483367		174	0.318209	0.32419	0.173268	0.173547	0.0887512	0.0827916	0.0499917	0.0411084	0.0332074	0.0252169	0.02766	0.0254175
174.2	0.991767	1.01615	0.587851	0.574547	0.353867	0.335761	0.198107	0.182481	0.115684	0.105866	0.0588649	0.0483822		174.2	0.317904	0.324411	0.173174	0.173681	0.0886018	0.0828598	0.0495523	0.0411433	0.0327229	0.0252386	0.0272915	0.0254396
174.4	0.992642	1.01676	0.588215	0.574983	0.354011	0.336047	0.198868	0.182645	0.115897	0.105964	0.0587307	0.0484276		174.4	0.317709	0.324633	0.172976	0.173815	0.0877116	0.0829278	0.0495661	0.0411781	0.0324184	0.0252603	0.0273447	0.0254616
174.6	0.99335	1.01736	0.588575	0.575418	0.35453	0.336332	0.198937	0.18281	0.115825	0.106062	0.0583113	0.048473		174.6	0.318232	0.324854	0.172939	0.173949	0.0874912	0.0829959	0.0491503	0.041213	0.0321486	0.025282	0.0274704	0.0254836
174.8	0.993836	1.01797	0.589291	0.575853	0.354844	0.336618	0.199194	0.182974	0.116443	0.10616	0.0579185	0.0485184		174.8	0.318707	0.325074	0.173344	0.174083	0.086958	0.0830638	0.0486965	0.0412478	0.0318815	0.0253037	0.0268795	0.0255056
175	0.994135	1.01857	0.588893	0.576287	0.354858	0.336903	0.199018	0.183138	0.115708	0.106258	0.0576439	0.0485638		175	0.318939	0.325295	0.173148	0.174217	0.0866757	0.0831318	0.0483739	0.0412825	0.0319206	0.0253253	0.0270041	0.0255276
175.2	0.994537	1.01917	0.588984	0.576721	0.355388	0.337188	0.198965	0.183302	0.115896	0.106355	0.057444	0.0486091		175.2	0.3192	0.325515	0.173252	0.174351	0.086483	0.0831997	0.0481093	0.0413173	0.0318878	0.025347	0.027082	0.0255496
175.4	0.994782	1.01977	0.589126	0.577155	0.355339	0.337473	0.198241	0.183466	0.115685	0.106453	0.0567601	0.0486545		175.4	0.319362	0.325735	0.172932	0.174485	0.0861635	0.0832675	0.0485685	0.041352	0.0314358	0.0253686	0.0269347	0.0255715
175.6	0.995274	1.02037	0.589269	0.577588	0.354763	0.337757	0.198246	0.18363	0.115493	0.106551	0.0559048	0.0486998		175.6	0.320041	0.325955	0.173066	0.174618	0.0864464	0.0833353	0.0491143	0.0413867	0.0319576	0.0253902	0.0267037	0.0255935
175.8	0.995966	1.02097	0.590011	0.578021	0.3559	0.338042	0.198815	0.183793	0.115598	0.106649	0.0561768	0.0487451		175.8	0.320443	0.326175	0.173791	0.174752	0.0864293	0.083403	0.049514	0.0414214	0.0322431	0.0254118	0.026889	0.0256154
176	0.996512	1.02157	0.590371	0.578453	0.355894	0.338326	0.198906	0.183957	0.116055	0.106746	0.055993	0.0487904		176	0.320653	0.326394	0.173833	0.174885	0.0866806	0.0834707	0.0496632	0.041456	0.0319911	0.0254334	0.0268423	0.0256373
176.2	0.996563	1.02217	0.590764	0.578886	0.356283	0.33861	0.199243	0.184121	0.116278	0.106844	0.0558855	0.0488356		176.2	0.320565	0.326613	0.174039	0.175018	0.0866975	0.0835383	0.0493053	0.0414907	0.0313393	0.025455	0.026848	0.0256593
176.4	0.997379	1.02276	0.590711	0.579317	0.356392	0.338894	0.199098	0.184284	0.115991	0.106942	0.0555843	0.0488808		176.4	0.321399	0.326832	0.174599	0.175151	0.0875654	0.0836059	0.050207	0.0415253	0.0321431	0.0254765	0.0273738	0.0256812
176.6	0.997647	1.02336	0.591133	0.579749	0.356735	0.339178	0.199147	0.184447	0.115814	0.107039	0.0556745	0.048926		176.6	0.321675	0.327051	0.174994	0.175284	0.0879872	0.0836735	0.0500906	0.0415599	0.0318066	0.0254981	0.0275499	0.025703
176.8	0.998339	1.02395	0.591889	0.58018	0.357353	0.339462	0.19917	0.184611	0.116559	0.107137	0.0557946	0.0489713		176.8	0.321926	0.327269	0.175372	0.175417	0.0882412	0.0837409	0.0500767	0.0415944	0.0319285	0.0255196	0.0279302	0.0257249
177	0.999117	1.02455	0.592797	0.58061	0.357971	0.339745	0.199828	0.184774	0.116885	0.107234	0.0564913	0.0490164		177	0.321623	0.327488	0.175246	0.17555	0.0882512	0.0838084	0.0500312	0.0416289	0.0317145	0.0255411	0.0276378	0.0257468
177.2	0.999564	1.02514	0.593343	0.58104	0.357805	0.340028	0.199747	0.184937	0.116998	0.107332	0.0565931	0.0490616		177.2	0.321081	0.327705	0.175507	0.175683	0.0887583	0.0838758	0.0497693	0.0416635	0.031364	0.0255626	0.027435	0.0257686
177.4	1.00054	1.02573	0.593947	0.58147	0.358293	0.340311	0.200127	0.1851	0.117253	0.107429	0.0570708	0.0491067		177.4	0.321269	0.327923	0.175414	0.175815	0.0887519	0.0839431	0.0497624	0.041698	0.0312606	0.0255841	0.0271325	0.0257904
177.6	1.00076	1.02633	0.59409	0.5819	0.358714	0.340594	0.20023	0.185263	0.117447	0.107526	0.0573514	0.0491518		177.6	0.321634	0.328141	0.17612	0.175948	0.0893483	0.0840104	0.0501367	0.0417324	0.0312564	0.0256056	0.0276543	0.0258122
177.8	1.00146	1.02692	0.594555	0.582329	0.359156	0.340876	0.200794	0.185426	0.118292	0.107623	0.0576854	0.0491969		177.8	0.321484	0.328358	0.175669	0.17608	0.0898161	0.0840777	0.0500877	0.0417669	0.030864	0.025627	0.0267008	0.025834
178	1.0024	1.02751	0.595091	0.582757	0.359453	0.341159	0.201375	0.185589	0.118265	0.107721	0.0579333	0.049242		178	0.321778	0.328575	0.175927	0.176212	0.0903146	0.0841448	0.0504194	0.0418013	0.0309597	0.0256485	0.0271283	0.0258558
178.2	1.00278	1.0281	0.595884	0.583185	0.359161	0.341441	0.201763	0.185751	0.118153	0.107818	0.0574804	0.049287		178.2	0.321863	0.328791	0.176059	0.176344	0.0904251	0.084212	0.0504812	0.0418357	0.0309697	0.0256699	0.027078	0.0258776
178.4	1.00339	1.02869	0.596426	0.583613	0.359465	0.341723	0.202022	0.185914	0.117967	0.107915	0.0579071	0.0493321		178.4	0.322392	0.329008	0.176496	0.176476	0.090728	0.0842791	0.0507273	0.0418701	0.031002	0.0256913	0.0272844	0.0258994
178.6	1.00398	1.02927	0.59687	0.584041	0.359638	0.342005	0.201592	0.186077	0.117576	0.108012	0.0577612	0.0493771		178.6	0.322654	0.329224	0.176746	0.176608	0.0912236	0.0843461	0.050597	0.0419044	0.0312955	0.0257127	0.0273699	0.0259211
178.8	1.00464	1.02986	0.597819	0.584468	0.359702	0.342287	0.201969	0.186239	0.117999	0.108109	0.0578057	0.0494221		178.8	0.322723	0.32944	0.176725	0.17674	0.0906856	0.0844131	0.0505308	0.0419388	0.0311842	0.0257341	0.0272287	0.0259428
179	1.0053	1.03045	0.597422	0.584895	0.359276	0.342568	0.202047	0.186401	0.11768	0.108206	0.0583295	0.049467		179	0.323433	0.329656	0.176612	0.176872	0.0910124	0.0844801	0.050932	0.0419731	0.0318625	0.0257555	0.0277591	0.0259646
179.2	1.00668	1.03103	0.59863	0.585321	0.360039	0.34285	0.2023	0.186564	0.118186	0.108303	0.0587034	0.049512		179.2	0.324263	0.329871	0.17721	0.177003	0.0912332	0.084547	0.0514548	0.0420074	0.0323741	0.0257769	0.0280088	0.0259863
179.4	1.00776	1.03162	0.599226	0.585747	0.360122	0.343131	0.202565	0.186726	0.118274	0.1084	0.0585191	0.0495569		179.4	0.324511	0.330087	0.17773	0.177135	0.0910768	0.0846138	0.0516899	0.0420416	0.0325453	0.0257982	0.027898	0.0260079
179.6	1.00874	1.0322	0.59974	0.586173	0.360173	0.343412	0.203315	0.186888	0.118846	0.108497	0.0592327	0.0496018		179.6	0.324602	0.330302	0.177562	0.177266	0.0910535	0.0846806	0.0516226	0.0420759	0.0326254	0.0258196	0.027533	0.0260296
179.8	1.00989	1.03278	0.600583	0.586598	0.361223	0.343692	0.20386	0.18705	0.11959	0.108593	0.0595833	0.0496467		179.8	0.325142	0.330517	0.17791	0.177397	0.0906695	0.0847474	0.05174	0.0421101	0.0327844	0.0258409	0.0277294	0.0260513
180	1.0108	1.03337	0.600956	0.587023	0.36145	0.343973	0.2042	0.187212	0.119996	0.10869	0.0600856	0.0496916		180	0.326049	0.330731	0.178075	0.177528	0.0911761	0.0848141	0.0520765	0.0421443	0.0330679	0.0258622	0.0283207	0.026073
180.2	1.01108	1.03395	0.600911	0.587447	0.361735	0.344253	0.203914	0.187373	0.119595	0.108787	0.0596996	0.0497364		180.2	0.326123	0.330946	0.178055	0.177659	0.0910895	0.0848807	0.0520022	0.0421784	0.0330112	0.0258835	0.0287183	0.0260946
180.4	1.01164	1.03453	0.600966	0.587871	0.361712	0.344534	0.203664	0.187535	0.118829	0.108884	0.0592694	0.0497813		180.4	0.326757	0.33116	0.178185	0.17779	0.0910527	0.0849474	0.052169	0.0422126	0.0332177	0.0259048	0.0288187	0.0261162
180.6	1.0125	1.03511	0.601634	0.588295	0.36225	0.344814	0.20397	0.187697	0.11895	0.10898	0.0595656	0.0498261		180.6	0.327092	0.331373	0.17853	0.177921	0.0910813	0.0850139	0.0516054	0.0422467	0.0328827	0.0259261	0.0290488	0.0261378
180.8	1.01317	1.03569	0.601981	0.588718	0.362189	0.345094	0.204427	0.187858	0.119041	0.109077	0.0595244	0.0498709		180.8	0.326842	0.331587	0.177649	0.178051	0.0905678	0.0850804	0.0510472	0.0422808	0.0323992	0.0259473	0.0289822	0.0261594
181	1.01322	1.03626	0.602586	0.589141	0.362215	0.345373	0.205097	0.18802	0.118843	0.109173	0.0595612	0.0499156		181	0.326454	0.3318	0.17762	0.178182	0.090764	0.0851469	0.0513429	0.0423149	0.0322405	0.0259686	0.0289059	0.026181
181.2	1.01336	1.03684	0.60255	0.589564	0.362199	0.345653	0.205014	0.188181	0.118958	0.10927	0.0592705	0.0499604		181.2	0.327231	0.332014	0.178114	0.178312	0.0916575	0.0852133	0.0521234	0.042349	0.0325486	0.0259898	0.0291862	0.0262026
181.4	1.01409	1.03742	0.60254	0.589986	0.362571	0.345932	0.205457	0.188343	0.119334	0.109366	0.0594516	0.0500051		181.4	0.327146	0.332227	0.177876	0.178443	0.0916027	0.0852797	0.0520974	0.042383	0.0323115	0.026011	0.0285987	0.0262241
181.6	1.0144	1.03799	0.602848	0.590408	0.36288	0.346211	0.205477	0.188504	0.119634	0.109463	0.0593362	0.0500498		181.6	0.327415	0.332439	0.17849	0.178573	0.0926678	0.085346	0.0527968	0.042417	0.0324355	0.0260322	0.0288695	0.0262457
181.8	1.0155	1.03857	0.603194	0.590829	0.363133	0.34649	0.20562	0.188665	0.119384	0.109559	0.0591979	0.0500945		181.8	0.32752	0.332652	0.178165	0.178703	0.0928807	0.0854122	0.0525164	0.042451	0.0323814	0.0260534	0.0281767	0.0262672
182	1.01583	1.03914	0.603657	0.59125	0.363359	0.346769	0.205228	0.188826	0.119046	0.109655	0.0592977	0.0501392		182	0.327128	0.332864	0.178132	0.178833	0.0926833	0.0854785	0.0524222	0.042485	0.0324674	0.0260746	0.0281129	0.0262887
182.2	1.01602	1.03972	0.603992	0.591671	0.363065	0.347047	0.204898	0.188987	0.118772	0.109751	0.0589717	0.0501838		182.2	0.326812	0.333076	0.177899	0.178963	0.0926673	0.0855446	0.0523315	0.0425189	0.0320518	0.0260958	0.0278045	0.0263102
182.4	1.0167	1.04029	0.604147	0.592091	0.362969	0.347326	0.204525	0.189148	0.118597	0.109848	0.0594373	0.0502285		182.4	0.326692	0.333288	0.17825	0.179092	0.0928527	0.0856108	0.0523261	0.0425529	0.0319924	0.0261169	0.027734	0.0263317
182.6	1.01678	1.04086	0.604019	0.592511	0.36289	0.347604	0.203465	0.189308	0.11826	0.109944	0.058969	0.0502731		182.6	0.326802	0.333499	0.177771	0.179222	0.0925198	0.0856768	0.0521091	0.0425867	0.0319273	0.026138	0.0273056	0.0263532
182.8	1.01717	1.04143	0.605001	0.592931	0.363149	0.347882	0.203824	0.189469	0.118314	0.11004	0.0590138	0.0503177		182.8	0.326931	0.33371	0.177861	0.179352	0.0917912	0.0857429	0.051971	0.0426206	0.031661	0.0261592	0.0271452	0.0263747
183	1.01788	1.042	0.604977	0.59335	0.362684	0.34816	0.20351	0.18963	0.118398	0.110136	0.0591395	0.0503622		183	0.327463	0.333921	0.178227	0.179481	0.0917891	0.0858088	0.0525291	0.0426545	0.0325036	0.0261803	0.0269242	0.0263961
183.2	1.01881	1.04257	0.605821	0.593768	0.363316	0.348438	0.203446	0.18979	0.118095	0.110232	0.0592741	0.0504068		183.2	0.327717	0.334132	0.179043	0.17961	0.0915157	0.0858748	0.0526328	0.0426883	0.0324186	0.0262014	0.0269649	0.0264176
183.4	1.01957	1.04314	0.606612	0.594187	0.364062	0.348715	0.203646	0.189951	0.118716	0.110328	0.0592253	0.0504513		183.4	0.32808	0.334343	0.179468	0.179739	0.091185	0.0859407	0.0524123	0.0427221	0.0326564	0.0262225	0.0268432	0.026439
183.6	1.02057	1.04371	0.606702	0.594605	0.364292	0.348992	0.203679	0.190111	0.118966	0.110424	0.059367	0.0504958		183.6	0.328096	0.334553	0.17965	0.179869	0.0910111	0.0860065	0.0521867	0.0427559	0.0325923	0.0262435	0.0265302	0.0264604
183.8	1.0213	1.04428	0.606924	0.595023	0.364689	0.349269	0.203737	0.190271	0.118712	0.11052	0.0589822	0.0505403		183.8	0.328665	0.334763	0.180554	0.179998	0.0906916	0.0860723	0.0525265	0.0427897	0.0330754	0.0262646	0.0267108	0.0264818
184	1.02209	1.04484	0.607462	0.59544	0.365603	0.349546	0.204506	0.190432	0.118909	0.110616	0.0597805	0.0505848		184	0.329157	0.334973	0.180589	0.180126	0.0906901	0.086138	0.0522711	0.0428234	0.0331275	0.0262856	0.0268307	0.0265032
184.2	1.02198	1.04541	0.607086	0.595857	0.365424	0.349823	0.20436	0.190592	0.117973	0.110711	0.0590918	0.0506293		184.2	0.329004	0.335183	0.180029	0.180255	0.0902938	0.0862037	0.0514666	0.0428571	0.0330116	0.0263067	0.0264825	0.0265246
184.4	1.02302	1.04597	0.60803	0.596273	0.365976	0.3501	0.20517	0.190752	0.117851	0.110807	0.0592399	0.0506737		184.4	0.329213	0.335392	0.180004	0.180384	0.0902226	0.0862693	0.0513449	0.0428908	0.0329661	0.0263277	0.02641	0.0265459
184.6	1.02339	1.04654	0.608473	0.59669	0.365628	0.350376	0.205348	0.190912	0.117719	0.110903	0.0591886	0.0507181		184.6	0.329581	0.335601	0.180484	0.180512	0.0905446	0.0863349	0.051193	0.0429245	0.0331286	0.0263487	0.0269423	0.0265673
184.8	1.02407	1.0471	0.609118	0.597105	0.365642	0.350652	0.206026	0.191071	0.117789	0.110998	0.0591323	0.0507625		184.8	0.32961	0.33581	0.180411	0.180641	0.0906124	0.0864005	0.0512577	0.0429582	0.033377	0.0263697	0.0268829	0.0265886
185	1.02417	1.04766	0.609704	0.597521	0.366403	0.350928	0.206507	0.191231	0.118552	0.111094	0.0595622	0.0508069		185	0.32967	0.336019	0.180824	0.180769	0.0917435	0.086466	0.0514905	0.0429918	0.0337856	0.0263906	0.0271221	0.0266099
185.2	1.02438	1.04822	0.609633	0.597936	0.366368	0.351204	0.206471	0.191391	0.118874	0.11119	0.0591847	0.0508512		185.2	0.330537	0.336228	0.180627	0.180897	0.0921927	0.0865314	0.05148	0.0430254	0.033987	0.0264116	0.0273755	0.0266312
185.4	1.02482	1.04878	0.610198	0.598351	0.366326	0.35148	0.206817	0.19155	0.118907	0.111285	0.0594606	0.0508955		185.4	0.330835	0.336436	0.180977	0.181025	0.0931557	0.0865969	0.0517978	0.043059	0.0336064	0.0264325	0.0275196	0.0266525
185.6	1.02526	1.04934	0.610794	0.598765	0.366897	0.351755	0.206814	0.19171	0.11918	0.111381	0.0594024	0.0509399		185.6	0.331001	0.336644	0.18111	0.181153	0.0938791	0.0866622	0.052326	0.0430926	0.0336942	0.0264535	0.0279023	0.0266738
185.8	1.02568	1.0499	0.611391	0.599179	0.367421	0.352031	0.206863	0.191869	0.119356	0.111476	0.0597707	0.0509842		185.8	0.331114	0.336852	0.181435	0.181281	0.0938677	0.0867275	0.0524239	0.0431261	0.0344508	0.0264744	0.0281263	0.0266951
186	1.02617	1.05046	0.611894	0.599592	0.367433	0.352306	0.207014	0.192029	0.119894	0.111571	0.0598033	0.0510284		186	0.330851	0.337059	0.181162	0.181409	0.093732	0.0867928	0.0524179	0.0431596	0.0339408	0.0264953	0.0280275	0.0267163
186.2	1.02656	1.05102	0.612072	0.600006	0.367618	0.352581	0.207113	0.192188	0.120043	0.111667	0.0599255	0.0510727		186.2	0.331123	0.337267	0.181478	0.181537	0.0947667	0.086858	0.052718	0.0431931	0.0336971	0.0265162	0.0281597	0.0267375
186.4	1.02727	1.05158	0.612522	0.600419	0.368018	0.352855	0.20699	0.192347	0.120285	0.111762	0.0600317	0.0511169		186.4	0.331914	0.337474	0.18259	0.181664	0.0949641	0.0869232	0.0526236	0.0432266	0.0340613	0.0265371	0.0284607	0.0267588
186.6	1.02765	1.05213	0.612826	0.600831	0.368747	0.35313	0.206575	0.192506	0.120088	0.111857	0.0596289	0.0511611		186.6	0.332217	0.337681	0.182365	0.181792	0.0948727	0.0869883	0.0526818	0.04326	0.0337629	0.026558	0.0284719	0.02678
186.8	1.02752	1.05269	0.613269	0.601243	0.36879	0.353404	0.206683	0.192665	0.119761	0.111952	0.0592746	0.0512053		186.8	0.332355	0.337887	0.182865	0.181919	0.0945863	0.0870534	0.0525511	0.0432935	0.0334588	0.0265788	0.0287099	0.0268012
187	1.02852	1.05324	0.613676	0.601655	0.369121	0.353679	0.206743	0.192824	0.120021	0.112047	0.0596688	0.0512495		187	0.333196	0.338094	0.1836	0.182046	0.0950754	0.0871184	0.0529481	0.0433269	0.0340414	0.0265997	0.0290824	0.0268224
187.2	1.0294	1.0538	0.614172	0.602066	0.370071	0.353953	0.206959	0.192983	0.12026	0.112143	0.0599636	0.0512937		187.2	0.333628	0.3383	0.184289	0.182173	0.0954515	0.0871834	0.053021	0.0433603	0.0338447	0.0266205	0.0287985	0.0268436
187.4	1.0304	1.05435	0.614888	0.602477	0.370666	0.354227	0.20682	0.193141	0.121169	0.112238	0.0599165	0.0513378		187.4	0.334316	0.338506	0.185016	0.1823	0.0955255	0.0872483	0.053075	0.0433936	0.0345229	0.0266413	0.0286813	0.0268647
187.6	1.03111	1.0549	0.614809	0.602888	0.370768	0.3545	0.206997	0.1933	0.120849	0.112333	0.0596636	0.0513819		187.6	0.334148	0.338712	0.185201	0.182427	0.09501	0.0873132	0.0528813	0.043427	0.0343172	0.0266621	0.0281683	0.0268859
187.8	1.03154	1.05546	0.615048	0.603298	0.371305	0.354774	0.207433	0.193459	0.120978	0.112428	0.0598281	0.051426		187.8	0.333992	0.338917	0.185261	0.182554	0.0943874	0.087378	0.0527986	0.0434603	0.0338298	0.0266829	0.0278057	0.026907
188	1.03235	1.05601	0.615544	0.603708	0.371926	0.355047	0.207885	0.193617	0.121485	0.112523	0.0601615	0.0514701		188	0.334069	0.339122	0.184816	0.182681	0.0942193	0.0874428	0.0521362	0.0434936	0.0337153	0.0267037	0.0276045	0.0269281
188.2	1.03271	1.05656	0.615566	0.604118	0.3718	0.35532	0.207827	0.193775	0.121134	0.112617	0.0598686	0.0515141		188.2	0.334178	0.339327	0.184568	0.182807	0.0941039	0.0875075	0.052049	0.0435268	0.0339249	0.0267245	0.0274432	0.0269492
188.4	1.03372	1.05711	0.616358	0.604527	0.372071	0.355593	0.208117	0.193934	0.1213	0.112712	0.0599484	0.0515582		188.4	0.334426	0.339532	0.185147	0.182934	0.094492	0.0875722	0.0524828	0.0435601	0.0341741	0.0267452	0.0277199	0.0269703
188.6	1.03427	1.05766	0.616685	0.604936	0.37156	0.355866	0.208195	0.194092	0.121714	0.112807	0.0601286	0.0516022		188.6	0.335373	0.339737	0.185833	0.18306	0.0951199	0.0876369	0.0528785	0.0435933	0.0346598	0.0267659	0.0281562	0.0269914
188.8	1.03576	1.0582	0.617088	0.605344	0.371622	0.356139	0.208552	0.19425	0.122239	0.112902	0.0604407	0.0516462		188.8	0.335387	0.339941	0.185437	0.183186	0.0950589	0.0877015	0.0525355	0.0436265	0.0346541	0.0267867	0.0279431	0.0270125
189	1.03587	1.05875	0.616615	0.605752	0.371295	0.356411	0.20866	0.194408	0.122202	0.112996	0.0603213	0.0516902		189	0.335313	0.340145	0.185281	0.183312	0.0953253	0.087766	0.0525548	0.0436597	0.0346486	0.0268074	0.0280014	0.0270335
189.2	1.03636	1.0593	0.616711	0.60616	0.371159	0.356683	0.208712	0.194566	0.121969	0.113091	0.0603524	0.0517341		189.2	0.335778	0.340349	0.185363	0.183438	0.0951784	0.0878305	0.0531604	0.0436929	0.035133	0.0268281	0.0283997	0.0270546
189.4	1.03695	1.05984	0.617191	0.606567	0.37116	0.356955	0.209061	0.194724	0.121888	0.113186	0.0606542	0.0517781		189.4	0.335817	0.340553	0.185696	0.183564	0.0955806	0.087895	0.0538642	0.043726	0.0350994	0.0268488	0.0285096	0.0270756
189.6	1.03742	1.06039	0.617368	0.606974	0.371471	0.357227	0.20907	0.194882	0.121723	0.11328	0.0608231	0.051822		189.6	0.335254	0.340757	0.184651	0.18369	0.0944302	0.0879594	0.0533737	0.0437591	0.0348396	0.0268694	0.0282623	0.0270966
189.8	1.03852	1.06093	0.618133	0.607381	0.371903	0.357499	0.209648	0.195039	0.121976	0.113375	0.0612555	0.0518659		189.8	0.335367	0.34096	0.184772	0.183816	0.0941869	0.0880238	0.053347	0.0437922	0.0353761	0.0268901	0.0279366	0.0271176
190	1.03966	1.06148	0.618278	0.607787	0.372309	0.35777	0.210302	0.195197	0.122283	0.113469	0.0611461	0.0519098		190	0.335125	0.341163	0.183925	0.183941	0.0939165	0.0880881	0.0530197	0.0438253	0.0346975	0.0269107	0.0276295	0.0271386
190.2	1.04063	1.06202	0.61819	0.608193	0.373142	0.358042	0.210077	0.195355	0.122083	0.113564	0.0614727	0.0519536		190.2	0.335309	0.341366	0.184263	0.184067	0.0942055	0.0881524	0.0531305	0.0438584	0.0344142	0.0269314	0.0278055	0.0271596
190.4	1.04166	1.06256	0.619011	0.608598	0.373485	0.358313	0.210297	0.195512	0.122114	0.113658	0.0618838	0.0519975		190.4	0.335637	0.341568	0.184669	0.184192	0.0939147	0.0882166	0.0531609	0.0438914	0.0346179	0.026952	0.0282508	0.0271806
190.6	1.04216	1.0631	0.619319	0.609004	0.373718	0.358584	0.210317	0.195669	0.121796	0.113752	0.0616144	0.0520413		190.6	0.336155	0.341771	0.18458	0.184318	0.0942673	0.0882808	0.0532413	0.0439244	0.0347051	0.0269726	0.0289343	0.0272015
190.8	1.04252	1.06364	0.619499	0.609408	0.374006	0.358855	0.210301	0.195827	0.12184	0.113847	0.0618278	0.0520851		190.8	0.336504	0.341973	0.185026	0.184443	0.0940984	0.0883449	0.0529676	0.0439574	0.034728	0.0269932	0.0292157	0.0272225
191	1.04419	1.06418	0.620107	0.609813	0.374769	0.359125	0.210607	0.195984	0.122168	0.113941	0.0622332	0.0521289		191	0.336691	0.342175	0.185069	0.184568	0.0940715	0.088409	0.0527796	0.0439904	0.0346507	0.0270138	0.0289741	0.0272434
191.2	1.04534	1.06472	0.621067	0.610217	0.375354	0.359396	0.211056	0.196141	0.122795	0.114035	0.0620716	0.0521726		191.2	0.336971	0.342376	0.185044	0.184693	0.0940328	0.088473	0.052817	0.0440233	0.0346409	0.0270343	0.0289477	0.0272643
191.4	1.04593	1.06526	0.621872	0.610621	0.375864	0.359666	0.211296	0.196298	0.123426	0.114129	0.0623018	0.0522164		191.4	0.336539	0.342578	0.184892	0.184818	0.0937849	0.088537	0.0526713	0.0440562	0.0343184	0.0270549	0.0288903	0.0272852
191.6	1.04628	1.0658	0.622403	0.611024	0.376688	0.359936	0.211586	0.196455	0.123126	0.114223	0.0623775	0.0522601		191.6	0.336221	0.342779	0.18459	0.184942	0.0938225	0.0886009	0.0526638	0.0440891	0.0336626	0.0270754	0.0287243	0.0273061
191.8	1.04684	1.06634	0.622648	0.611427	0.377308	0.360206	0.21203	0.196612	0.123705	0.114318	0.0624192	0.0523038		191.8	0.336206	0.34298	0.184457	0.185067	0.0941804	0.0886648	0.0523026	0.044122	0.0335888	0.027096	0.028921	0.027327
192	1.04682	1.06687	0.623041	0.61183	0.377458	0.360476	0.211727	0.196769	0.123605	0.114412	0.0620656	0.0523475		192	0.336922	0.343181	0.185086	0.185191	0.0949565	0.0887287	0.0524584	0.0441549	0.0342067	0.0271165	0.0293083	0.0273478
192.2	1.04691	1.06741	0.623378	0.612232	0.377293	0.360746	0.211683	0.196925	0.123284	0.114506	0.0616364	0.0523912		192.2	0.337901	0.343381	0.185943	0.185316	0.0954971	0.0887925	0.0530972	0.0441877	0.0345139	0.027137	0.0294537	0.0273687
192.4	1.04713	1.06794	0.623798	0.612634	0.376971	0.361015	0.211731	0.197082	0.12337	0.114599	0.0614669	0.0524348		192.4	0.338279	0.343582	0.186972	0.18544	0.0961066	0.0888562	0.0532177	0.0442205	0.0347405	0.0271575	0.0295987	0.0273895
192.6	1.04724	1.06848	0.624438	0.613035	0.377149	0.361284	0.212221	0.197238	0.123703	0.114693	0.0615684	0.0524784		192.6	0.338765	0.343782	0.187447	0.185564	0.0962693	0.0889199	0.0536435	0.0442533	0.0349253	0.0271779	0.0292778	0.0274103
192.8	1.04778	1.06901	0.624683	0.613437	0.377211	0.361553	0.211991	0.197395	0.123731	0.114787	0.0612079	0.052522		192.8	0.338809	0.343982	0.187716	0.185689	0.0961556	0.0889836	0.0534948	0.0442861	0.0348566	0.0271984	0.02915	0.0274312
193	1.04759	1.06954	0.625322	0.613837	0.37772	0.361822	0.212205	0.197551	0.123389	0.114881	0.061047	0.0525656		193	0.33893	0.344181	0.188344	0.185813	0.0961488	0.0890472	0.0541098	0.0443188	0.0348075	0.0272189	0.0291862	0.027452
193.2	1.04815	1.07007	0.626116	0.614238	0.378608	0.362091	0.212402	0.197708	0.123366	0.114975	0.0616992	0.0526092		193.2	0.339203	0.344381	0.188392	0.185936	0.0959726	0.0891108	0.0539302	0.0443515	0.0348956	0.0272393	0.0291923	0.0274728
193.4	1.04828	1.0706	0.626623	0.614638	0.378087	0.36236	0.212124	0.197864	0.1227	0.115068	0.0611418	0.0526527		193.4	0.339202	0.34458	0.18785	0.18606	0.0957539	0.0891743	0.053609	0.0443842	0.0342747	0.0272597	0.0286619	0.0274935
193.6	1.04803	1.07113	0.626938	0.615038	0.378263	0.362628	0.211884	0.19802	0.122483	0.115162	0.0612733	0.0526963		193.6	0.339949	0.344779	0.187644	0.186184	0.0955647	0.0892378	0.0536966	0.0444169	0.0346477	0.0272801	0.0287717	0.0275143
193.8	1.04829	1.07166	0.626772	0.615437	0.378574	0.362896	0.211645	0.198176	0.122391	0.115256	0.0606938	0.0527398		193.8	0.340518	0.344978	0.187593	0.186307	0.0960065	0.0893012	0.0540159	0.0444496	0.0350001	0.0273005	0.0284883	0.027535
194	1.04901	1.07219	0.626803	0.615836	0.378592	0.363164	0.211727	0.198332	0.122335	0.115349	0.0604878	0.0527833		194	0.340965	0.345177	0.187465	0.186431	0.0960406	0.0893646	0.0541299	0.0444822	0.0348334	0.0273209	0.0289679	0.0275558
194.2	1.04966	1.07272	0.626902	0.616235	0.37836	0.363432	0.211155	0.198488	0.122465	0.115443	0.0604899	0.0528267		194.2	0.340999	0.345375	0.18772	0.186554	0.0957957	0.089428	0.0541571	0.0445148	0.0345229	0.0273413	0.0293703	0.0275765
194.4	1.05049	1.07325	0.627865	0.616633	0.378649	0.3637	0.211992	0.198643	0.123179	0.115536	0.0609175	0.0528702		194.4	0.341679	0.345573	0.188093	0.186678	0.0963511	0.0894913	0.0544606	0.0445474	0.0352703	0.0273617	0.0297793	0.0275972
194.6	1.05065	1.07378	0.627696	0.617031	0.378681	0.363967	0.211549	0.198799	0.122968	0.11563	0.0608395	0.0529136		194.6	0.341915	0.345771	0.18775	0.186801	0.0960506	0.0895545	0.054082	0.04458	0.0352362	0.027382	0.0295714	0.0276179
194.8	1.05149	1.0743	0.627988	0.617429	0.379129	0.364234	0.211649	0.198955	0.123717	0.115723	0.0614236	0.052957		194.8	0.341971	0.345969	0.187784	0.186924	0.0962156	0.0896177	0.0540011	0.0446126	0.0349916	0.0274023	0.029664	0.0276386
195	1.05252	1.07483	0.628964	0.617826	0.379374	0.364501	0.212282	0.19911	0.123989	0.115817	0.0616441	0.0530004		195	0.341927	0.346166	0.187311	0.187047	0.0960936	0.0896809	0.0534619	0.0446451	0.0346939	0.0274226	0.0289539	0.0276592
195.2	1.05327	1.07535	0.629522	0.618223	0.379426	0.364768	0.213007	0.199266	0.124045	0.11591	0.0616445	0.0530438		195.2	0.342435	0.346364	0.187316	0.18717	0.0966678	0.089744	0.0535415	0.0446776	0.0351397	0.027443	0.0295784	0.0276799
195.4	1.05375	1.07587	0.629473	0.61862	0.379526	0.365035	0.213077	0.199421	0.124253	0.116003	0.0623518	0.0530871		195.4	0.342076	0.346561	0.187411	0.187292	0.0968144	0.089807	0.0534716	0.0447101	0.0349083	0.0274633	0.029497	0.0277005
195.6	1.0542	1.0764	0.629555	0.619016	0.379384	0.365302	0.212916	0.199576	0.123915	0.116096	0.0621445	0.0531305		195.6	0.342674	0.346757	0.187497	0.187415	0.097251	0.0898701	0.0532111	0.0447425	0.0350009	0.0274835	0.0297935	0.0277212
195.8	1.05449	1.07692	0.629697	0.619412	0.379295	0.365568	0.213011	0.199731	0.124246	0.116189	0.0621547	0.0531738		195.8	0.343111	0.346954	0.187663	0.187537	0.0974711	0.089933	0.0529485	0.044775	0.0349985	0.0275038	0.0299857	0.0277418
196	1.0548	1.07744	0.630005	0.619807	0.379335	0.365834	0.212633	0.199887	0.124278	0.116283	0.061813	0.0532171		196	0.343727	0.34715	0.188686	0.18766	0.0978824	0.089996	0.053426	0.0448074	0.035239	0.0275241	0.0302671	0.0277624
196.2	1.05538	1.07796	0.630128	0.620202	0.37904	0.366101	0.212665	0.200042	0.124064	0.116376	0.061657	0.0532604		196.2	0.343847	0.347347	0.189071	0.187782	0.0978167	0.0900588	0.0534958	0.0448398	0.035295	0.0275443	0.0301209	0.027783
196.4	1.05552	1.07848	0.630388	0.620597	0.379192	0.366366	0.212674	0.200197	0.124452	0.116469	0.0618007	0.0533036		196.4	0.34354	0.347543	0.189376	0.187904	0.0977279	0.0901217	0.0534841	0.0448722	0.0354273	0.0275645	0.030129	0.0278036
196.6	1.05575	1.079	0.630779	0.620992	0.37946	0.366632	0.212613	0.200351	0.124372	0.116562	0.0618395	0.0533469		196.6	0.343736	0.347738	0.189621	0.188026	0.0969859	0.0901845	0.0533749	0.0449045	0.0350702	0.0275848	0.0296449	0.0278241
196.8	1.05618	1.07952	0.630883	0.621386	0.379271	0.366898	0.212137	0.200506	0.123782	0.116655	0.0612692	0.0533901		196.8	0.343749	0.347934	0.190133	0.188148	0.0968427	0.0902472	0.0531059	0.0449369	0.0348041	0.027605	0.0297911	0.0278447
197	1.05676	1.08004	0.631697	0.621779	0.380123	0.367163	0.212398	0.200661	0.123868	0.116748	0.0610236	0.0534333		197	0.343921	0.348129	0.190664	0.18827	0.0969562	0.0903099	0.0532258	0.0449692	0.0344305	0.0276252	0.0296798	0.0278652
197.2	1.05745	1.08056	0.631743	0.622173	0.380361	0.367428	0.212242	0.200815	0.123738	0.11684	0.0607127	0.0534765		197.2	0.343715	0.348324	0.190454	0.188392	0.0969825	0.0903725	0.0528993	0.0450015	0.0343041	0.0276453	0.0293312	0.0278858
197.4	1.05738	1.08107	0.632066	0.622566	0.380209	0.367693	0.211873	0.20097	0.123621	0.116933	0.0596877	0.0535196		197.4	0.344038	0.348519	0.190338	0.188514	0.096964	0.0904352	0.0532582	0.0450337	0.0343038	0.0276655	0.029219	0.0279063
197.6	1.05754	1.08159	0.632164	0.622959	0.380709	0.367958	0.211734	0.201124	0.123624	0.117026	0.0596591	0.0535628		197.6	0.344892	0.348714	0.190361	0.188635	0.0971717	0.0904977	0.0540595	0.045066	0.0347196	0.0276856	0.0293958	0.0279268
197.8	1.05859	1.0821	0.632527	0.623351	0.381358	0.368223	0.21218	0.201279	0.123686	0.117119	0.0595726	0.0536059		197.8	0.34475	0.348908	0.190002	0.188757	0.0969736	0.0905602	0.0540241	0.0450982	0.0344254	0.0277058	0.0290336	0.0279473
198	1.05925	1.08262	0.633225	0.623743	0.381425	0.368487	0.212729	0.201433	0.124098	0.117211	0.0596233	0.053649		198	0.34466	0.349103	0.190307	0.188878	0.0969813	0.0906227	0.0543094	0.0451304	0.0344447	0.0277259	0.0292532	0.0279677
198.2	1.05944	1.08313	0.633408	0.624135	0.381902	0.368752	0.212306	0.201587	0.124041	0.117304	0.0599058	0.0536921		198.2	0.344341	0.349297	0.190071	0.189	0.0970585	0.0906851	0.05437	0.0451626	0.0343015	0.027746	0.0289583	0.0279882
198.4	1.05965	1.08365	0.634048	0.624526	0.382522	0.369016	0.212929	0.201741	0.124189	0.117397	0.0603069	0.0537352		198.4	0.344836	0.34949	0.190098	0.189121	0.0974265	0.0907475	0.0549597	0.0451948	0.0348475	0.0277661	0.0284834	0.0280087
198.6	1.05991	1.08416	0.634339	0.624917	0.382835	0.36928	0.212937	0.201895	0.123905	0.117489	0.0604176	0.0537782		198.6	0.345003	0.349684	0.190293	0.189242	0.0973386	0.0908098	0.0549719	0.0452269	0.0349353	0.0277862	0.028462	0.0280291
198.8	1.06067	1.08467	0.635409	0.625307	0.383571	0.369544	0.213918	0.202049	0.124592	0.117582	0.061139	0.0538212		198.8	0.345743	0.349877	0.190457	0.189363	0.0980724	0.0908721	0.0553838	0.045259	0.0351893	0.0278063	0.0288489	0.0280495
199	1.06146	1.08518	0.636318	0.625698	0.384032	0.369807	0.215298	0.202203	0.124709	0.117674	0.0612776	0.0538642		199	0.345644	0.350071	0.189853	0.189484	0.0975906	0.0909344	0.0551176	0.0452911	0.0353657	0.0278264	0.0286195	0.0280699
199.2	1.06248	1.08569	0.63678	0.626087	0.384297	0.370071	0.215765	0.202357	0.124916	0.117767	0.0613604	0.0539072		199.2	0.345948	0.350264	0.190089	0.189604	0.0977594	0.0909966	0.0553186	0.0453232	0.0355352	0.0278464	0.0293354	0.0280904
199.4	1.06365	1.0862	0.637409	0.626477	0.384654	0.370334	0.216283	0.202511	0.125867	0.117859	0.0620765	0.0539502		199.4	0.346029	0.350456	0.190443	0.189725	0.0975011	0.0910587	0.0553464	0.0453553	0.035673	0.0278665	0.0293334	0.0281107
199.6	1.06433	1.08671	0.637918	0.626866	0.384725	0.370597	0.2166	0.202664	0.126449	0.117951	0.0622315	0.0539931		199.6	0.34643	0.350649	0.189908	0.189846	0.0976268	0.0911208	0.0547178	0.0453873	0.0353156	0.0278865	0.0290082	0.0281311
199.8	1.06531	1.08722	0.638399	0.627255	0.385076	0.37086	0.216982	0.202818	0.126732	0.118044	0.0622624	0.0540361		199.8	0.347003	0.350841	0.189946	0.189966	0.0981887	0.0911829	0.0547354	0.0454193	0.0355007	0.0279065	0.0290727	0.0281515
200	1.06585	1.08773	0.638972	0.627643	0.385293	0.371123	0.217426	0.202971	0.126945	0.118136	0.0623328	0.054079		200	0.347581	0.351033	0.190604	0.190086	0.0986333	0.0912449	0.0547172	0.0454513	0.0359703	0.0279265	0.0294301	0.0281718
200.2	1.06657	1.08823	0.639131	0.628032	0.384992	0.371386	0.217408	0.203125	0.12674	0.118228	0.0624717	0.0541219		200.2	0.347667	0.351225	0.190617	0.190207	0.0986215	0.0913069	0.0542347	0.0454833	0.0360088	0.0279465	0.0294265	0.0281922
200.4	1.06718	1.08874	0.639638	0.628419	0.385141	0.371648	0.217575	0.203278	0.12696	0.11832	0.0626679	0.0541647		200.4	0.347691	0.351417	0.190444	0.190327	0.0981057	0.0913688	0.0535189	0.0455152	0.0354678	0.0279665	0.0292741	0.0282125
200.6	1.06798	1.08924	0.639888	0.628807	0.385456	0.37191	0.217584	0.203431	0.126777	0.118412	0.0630886	0.0542076		200.6	0.348035	0.351608	0.191	0.190447	0.0981314	0.0914307	0.053507	0.0455471	0.0348625	0.0279864	0.0291668	0.0282328
200.8	1.0685	1.08975	0.640195	0.629194	0.385516	0.372172	0.217755	0.203584	0.12653	0.118504	0.0628599	0.0542504		200.8	0.348256	0.3518	0.191574	0.190567	0.0986181	0.0914925	0.0532187	0.0455791	0.034946	0.0280064	0.0291099	0.0282531
201	1.06955	1.09025	0.640734	0.629581	0.386264	0.372434	0.218453	0.203737	0.127076	0.118597	0.0629578	0.0542933		201	0.348808	0.351991	0.192087	0.190687	0.0993669	0.0915543	0.0534884	0.0456109	0.0349617	0.0280263	0.0295805	0.0282734
201.2	1.07012	1.09076	0.640563	0.629967	0.385827	0.372696	0.217981	0.20389	0.126629	0.118689	0.062716	0.054336		201.2	0.348649	0.352182	0.191645	0.190806	0.0992896	0.091616	0.0532445	0.0456428	0.0349015	0.0280462	0.0293734	0.0282937
201.4	1.07061	1.09126	0.640828	0.630353	0.385832	0.372958	0.217587	0.204043	0.126149	0.11878	0.0626999	0.0543788		201.4	0.349094	0.352372	0.19192	0.190926	0.0995587	0.0916777	0.0532593	0.0456746	0.034982	0.0280662	0.0296537	0.028314
201.6	1.07147	1.09176	0.641381	0.630739	0.385959	0.373219	0.217825	0.204196	0.1262	0.118872	0.0630105	0.0544216		201.6	0.34944	0.352563	0.191998	0.191045	0.0997998	0.0917394	0.0535788	0.0457065	0.0350166	0.0280861	0.0295538	0.0283342
201.8	1.07209	1.09226	0.642019	0.631124	0.386623	0.37348	0.217871	0.204349	0.126094	0.118964	0.0633921	0.0544643		201.8	0.349308	0.352753	0.19218	0.191165	0.099786	0.091801	0.0536741	0.0457383	0.0349115	0.0281059	0.0292433	0.0283544
202	1.07247	1.09276	0.642338	0.631509	0.38663	0.373741	0.217845	0.204501	0.125751	0.119056	0.0636484	0.054507		202	0.349224	0.352943	0.192826	0.191284	0.100365	0.0918626	0.0543291	0.04577	0.034898	0.0281258	0.0293659	0.0283747
202.2	1.07282	1.09326	0.641836	0.631894	0.386814	0.374002	0.217282	0.204654	0.125053	0.119148	0.0638999	0.0545497		202.2	0.349002	0.353133	0.192785	0.191403	0.100618	0.0919241	0.0544969	0.0458018	0.0346683	0.0281457	0.029055	0.0283949
202.4	1.07315	1.09376	0.642237	0.632278	0.387098	0.374263	0.218314	0.204806	0.125361	0.119239	0.0638618	0.0545924		202.4	0.349172	0.353322	0.192905	0.191523	0.100864	0.0919856	0.0552819	0.0458335	0.0347295	0.0281655	0.0293272	0.0284151
202.6	1.07417	1.09426	0.642793	0.632662	0.387811	0.374524	0.218722	0.204959	0.125333	0.119331	0.0642843	0.0546351		202.6	0.349183	0.353511	0.192862	0.191642	0.10065	0.092047	0.0554311	0.0458653	0.0347095	0.0281854	0.0294716	0.0284353
202.8	1.07451	1.09476	0.643059	0.633046	0.387931	0.374784	0.219064	0.205111	0.125551	0.119423	0.0648099	0.0546777		202.8	0.34918	0.353701	0.192815	0.19176	0.100507	0.0921084	0.055843	0.0458969	0.035158	0.0282052	0.0298124	0.0284555
203	1.07566	1.09526	0.643917	0.633429	0.388397	0.375044	0.219563	0.205263	0.126477	0.119514	0.0647673	0.0547204		203	0.349013	0.35389	0.193163	0.191879	0.0999651	0.0921697	0.0559034	0.0459286	0.0353819	0.028225	0.0302206	0.0284756
203.2	1.07609	1.09575	0.644353	0.633812	0.388559	0.375304	0.219288	0.205415	0.126646	0.119606	0.0645502	0.054763		203.2	0.349206	0.354078	0.19381	0.191998	0.0998814	0.092231	0.0562312	0.0459603	0.0355241	0.0282448	0.0301814	0.0284958
203.4	1.07639	1.09625	0.64482	0.634195	0.389018	0.375564	0.219731	0.205567	0.127315	0.119697	0.064969	0.0548056		203.4	0.349267	0.354267	0.194165	0.192117	0.0995709	0.0922923	0.0560608	0.0459919	0.0359111	0.0282646	0.0299642	0.0285159
203.6	1.0768	1.09674	0.644826	0.634577	0.38925	0.375824	0.219904	0.205719	0.127246	0.119789	0.0647792	0.0548481		203.6	0.349632	0.354455	0.194061	0.192235	0.0999075	0.0923535	0.0560348	0.0460235	0.0360159	0.0282844	0.0301209	0.028536
203.8	1.07699	1.09724	0.645008	0.634959	0.38955	0.376083	0.219992	0.205871	0.12741	0.11988	0.0642522	0.0548907		203.8	0.350184	0.354643	0.19448	0.192354	0.0999421	0.0924146	0.0567643	0.0460551	0.0365113	0.0283041	0.0303987	0.0285561
204	1.07708	1.09773	0.645499	0.635341	0.389791	0.376343	0.22013	0.206023	0.127452	0.119972	0.0641923	0.0549332		204	0.350567	0.354831	0.194794	0.192472	0.0996314	0.0924757	0.0571291	0.0460867	0.0364198	0.0283239	0.0299131	0.0285763
204.2	1.07767	1.09822	0.645593	0.635722	0.390279	0.376602	0.220335	0.206175	0.127871	0.120063	0.0641476	0.0549757		204.2	0.351011	0.355019	0.194648	0.19259	0.0995175	0.0925368	0.0573888	0.0461182	0.0365087	0.0283436	0.0297063	0.0285963
204.4	1.0774	1.09872	0.645991	0.636103	0.39058	0.376861	0.219891	0.206327	0.127929	0.120154	0.0639329	0.0550182		204.4	0.351336	0.355206	0.194521	0.192708	0.0993026	0.0925979	0.0574836	0.0461498	0.0362356	0.0283633	0.0294315	0.0286164
204.6	1.07751	1.09921	0.646193	0.636484	0.390727	0.37712	0.219656	0.206478	0.128027	0.120246	0.0637786	0.0550607		204.6	0.3519	0.355394	0.194456	0.192826	0.0992381	0.0926588	0.0575174	0.0461813	0.0361294	0.028383	0.0292026	0.0286365
204.8	1.07821	1.0997	0.64682	0.636864	0.39125	0.377379	0.219913	0.20663	0.128524	0.120337	0.0636925	0.0551031		204.8	0.352021	0.355581	0.194286	0.192944	0.0989592	0.0927198	0.0567543	0.0462127	0.0362372	0.0284027	0.0290134	0.0286565
205	1.07915	1.10019	0.64702	0.637244	0.391285	0.377637	0.219587	0.206781	0.128669	0.120428	0.063546	0.0551456		205	0.352353	0.355768	0.194118	0.193062	0.0990837	0.0927807	0.056592	0.0462442	0.0361256	0.0284224	0.029228	0.0286766
205.2	1.07966	1.10068	0.6474	0.637623	0.391659	0.377895	0.219054	0.206932	0.128901	0.120519	0.0633583	0.055188		205.2	0.352612	0.355954	0.194042	0.19318	0.0989176	0.0928415	0.0565419	0.0462756	0.036247	0.0284421	0.0292651	0.0286966
205.4	1.08065	1.10117	0.648592	0.638003	0.391961	0.378154	0.219236	0.207084	0.129379	0.12061	0.0632978	0.0552304		205.4	0.352961	0.356141	0.194544	0.193297	0.0993855	0.0929023	0.0564907	0.0463071	0.0364168	0.0284618	0.0295676	0.0287166
205.6	1.08135	1.10166	0.649378	0.638381	0.392403	0.378412	0.219838	0.207235	0.129808	0.120701	0.0634661	0.0552728		205.6	0.353303	0.356327	0.194766	0.193415	0.0997398	0.0929631	0.0570456	0.0463385	0.0366193	0.0284814	0.0297186	0.0287366
205.8	1.08121	1.10215	0.649664	0.63876	0.392693	0.378669	0.219677	0.207386	0.129469	0.120792	0.0635068	0.0553151		205.8	0.353438	0.356513	0.195277	0.193532	0.100231	0.0930238	0.0576107	0.0463698	0.0365691	0.028501	0.0298754	0.0287566
206	1.08166	1.10263	0.650172	0.639138	0.392595	0.378927	0.220052	0.207537	0.129121	0.120883	0.0636779	0.0553575		206	0.35371	0.356699	0.196175	0.193649	0.100871	0.0930845	0.0576178	0.0464012	0.0366495	0.0285207	0.0306354	0.0287766
206.2	1.08191	1.10312	0.649876	0.639516	0.392722	0.379185	0.219996	0.207688	0.129394	0.120974	0.0632959	0.0553998		206.2	0.354262	0.356885	0.196008	0.193767	0.101176	0.0931451	0.0574184	0.0464325	0.0367776	0.0285403	0.0309591	0.0287966
206.4	1.08249	1.1036	0.651338	0.639894	0.393587	0.379442	0.220895	0.207839	0.130022	0.121065	0.0637366	0.0554421		206.4	0.354772	0.35707	0.196069	0.193884	0.101475	0.0932057	0.0572471	0.0464639	0.037159	0.0285599	0.031267	0.0288165
206.6	1.08296	1.10409	0.651168	0.640271	0.393785	0.379699	0.221047	0.207989	0.129608	0.121156	0.0639404	0.0554844		206.6	0.354452	0.357255	0.196091	0.194001	0.101253	0.0932662	0.0567507	0.0464951	0.0371736	0.0285795	0.0311838	0.0288364
206.8	1.08325	1.10457	0.651552	0.640648	0.393429	0.379956	0.220958	0.20814	0.129594	0.121246	0.0637647	0.0555266		206.8	0.354539	0.35744	0.19661	0.194118	0.1018	0.0933267	0.0569154	0.0465264	0.0376131	0.028599	0.0316189	0.0288564
207	1.08357	1.10506	0.652236	0.641024	0.393566	0.380213	0.220973	0.208291	0.129344	0.121337	0.0634373	0.0555689		207	0.354129	0.357625	0.196602	0.194234	0.101706	0.0933872	0.0563694	0.0465577	0.0374369	0.0286186	0.0315005	0.0288763
207.2	1.08385	1.10554	0.652503	0.6414	0.39393	0.38047	0.221726	0.208441	0.128757	0.121428	0.0633253	0.0556111		207.2	0.353966	0.35781	0.197055	0.194351	0.101636	0.0934476	0.0560427	0.0465889	0.0376433	0.0286382	0.031598	0.0288962
207.4	1.08464	1.10602	0.652949	0.641776	0.394701	0.380726	0.222373	0.208592	0.128979	0.121518	0.0640087	0.0556533		207.4	0.353768	0.357994	0.197339	0.194468	0.10179	0.093508	0.0561456	0.0466201	0.0380055	0.0286577	0.031942	0.0289161
207.6	1.08516	1.10651	0.652878	0.642152	0.39495	0.380982	0.222566	0.208742	0.128746	0.121609	0.0634135	0.0556955		207.6	0.353933	0.358178	0.196978	0.194584	0.101693	0.0935683	0.0562652	0.0466513	0.0379476	0.0286772	0.0321437	0.028936
207.8	1.08574	1.10699	0.653399	0.642527	0.395501	0.381239	0.222908	0.208892	0.128705	0.1217	0.0633398	0.0557377		207.8	0.353922	0.358362	0.196981	0.194701	0.101164	0.0936286	0.056504	0.0466825	0.0377189	0.0286967	0.0313609	0.0289558
208	1.08622	1.10747	0.653573	0.642902	0.395988	0.381495	0.22311	0.209042	0.128322	0.12179	0.0635663	0.0557798		208	0.354096	0.358546	0.196766	0.194817	0.100935	0.0936888	0.0564822	0.0467136	0.0376935	0.0287162	0.0309589	0.0289757
208.2	1.08667	1.10795	0.653777	0.643276	0.396549	0.38175	0.223413	0.209193	0.128587	0.121881	0.0637907	0.055822		208.2	0.354333	0.35873	0.196285	0.194933	0.100397	0.093749	0.0563364	0.0467448	0.0370647	0.0287357	0.0307502	0.0289955
208.4	1.08688	1.10843	0.653645	0.64365	0.396288	0.382006	0.223038	0.209343	0.128412	0.121971	0.0632627	0.0558641		208.4	0.354486	0.358913	0.196124	0.195049	0.100178	0.0938091	0.0561965	0.0467759	0.0366812	0.0287552	0.0308004	0.0290153
208.6	1.08802	1.1089	0.654565	0.644024	0.396906	0.382261	0.223894	0.209493	0.128619	0.122061	0.063641	0.0559062		208.6	0.354299	0.359096	0.195463	0.195165	0.0994808	0.0938692	0.0557739	0.046807	0.0358922	0.0287746	0.0302399	0.0290352
208.8	1.0893	1.10938	0.655264	0.644398	0.397774	0.382517	0.224014	0.209642	0.129245	0.122152	0.0640532	0.0559482		208.8	0.354565	0.359279	0.195695	0.195281	0.0996394	0.0939293	0.0562209	0.046838	0.036059	0.0287941	0.030231	0.029055
209	1.09023	1.10986	0.655251	0.644771	0.397618	0.382772	0.223589	0.209792	0.129099	0.122242	0.0638103	0.0559903		209	0.355073	0.359462	0.195918	0.195397	0.0997628	0.0939893	0.0564551	0.0468691	0.0361342	0.0288135	0.0298814	0.0290748
209.2	1.09044	1.11034	0.655369	0.645144	0.397718	0.383027	0.22343	0.209942	0.1293	0.122332	0.0643351	0.0560323		209.2	0.355212	0.359645	0.196157	0.195513	0.0998119	0.0940493	0.0569095	0.0469001	0.0364067	0.028833	0.0298023	0.0290946
209.4	1.09076	1.11081	0.65546	0.645516	0.397061	0.383282	0.222897	0.210092	0.129174	0.122422	0.0642328	0.0560744		209.4	0.355512	0.359827	0.196354	0.195628	0.100355	0.0941092	0.0569837	0.0469311	0.0364308	0.0288524	0.0297313	0.0291143
209.6	1.09104	1.11129	0.655469	0.645888	0.397192	0.383536	0.22304	0.210241	0.129107	0.122513	0.0642519	0.0561164		209.6	0.355564	0.360009	0.196264	0.195744	0.100343	0.0941691	0.0572365	0.0469621	0.0361396	0.0288718	0.0293872	0.0291341
209.8	1.09139	1.11176	0.655846	0.64626	0.39762	0.383791	0.222652	0.210391	0.129497	0.122603	0.0641597	0.0561583		209.8	0.356129	0.360191	0.196669	0.195859	0.100499	0.0942289	0.0576986	0.0469931	0.0363335	0.0288912	0.0292082	0.0291538
210	1.09198	1.11223	0.656127	0.646632	0.398084	0.384045	0.222173	0.21054	0.129589	0.122693	0.0643627	0.0562003		210	0.356543	0.360373	0.196645	0.195974	0.100498	0.0942887	0.0574002	0.047024	0.0362992	0.0289105	0.0286722	0.0291735
210.2	1.09223	1.11271	0.656141	0.647003	0.398327	0.384299	0.22214	0.210689	0.130162	0.122783	0.0641801	0.0562423		210.2	0.356859	0.360554	0.196412	0.19609	0.10055	0.0943485	0.0572988	0.0470549	0.0362797	0.0289299	0.0282789	0.0291933
210.4	1.0919	1.11318	0.656385	0.647374	0.397395	0.384553	0.221655	0.210839	0.129647	0.122873	0.0636773	0.0562842		210.4	0.356906	0.360736	0.196751	0.196205	0.100713	0.0944082	0.0572012	0.0470858	0.0362668	0.0289493	0.0282378	0.029213
210.6	1.09227	1.11365	0.655742	0.647744	0.397174	0.384807	0.22126	0.210988	0.129225	0.122963	0.0635934	0.0563261		210.6	0.356696	0.360917	0.196576	0.19632	0.100953	0.0944678	0.0570878	0.0471167	0.0358496	0.0289686	0.0279764	0.0292327
210.8	1.09263	1.11412	0.656739	0.648115	0.397301	0.385061	0.221096	0.211137	0.129473	0.123053	0.0633338	0.056368		210.8	0.357444	0.361098	0.196589	0.196435	0.101232	0.0945275	0.057388	0.0471476	0.0358417	0.0289879	0.0284389	0.0292524
211	1.09309	1.11459	0.657129	0.648484	0.397651	0.385314	0.221345	0.211286	0.128995	0.123142	0.0632574	0.0564098		211	0.357793	0.361279	0.197369	0.196549	0.101559	0.094587	0.0570278	0.0471784	0.0362308	0.0290072	0.0287428	0.029272
211.2	1.09346	1.11506	0.657446	0.648854	0.397509	0.385568	0.221794	0.211435	0.129235	0.123232	0.0633615	0.0564517		211.2	0.358408	0.361459	0.197909	0.196664	0.101652	0.0946466	0.0572399	0.0472092	0.0365959	0.0290265	0.0290709	0.0292917
211.4	1.09348	1.11553	0.657663	0.649223	0.397951	0.385821	0.222188	0.211584	0.129183	0.123322	0.0635894	0.0564935		211.4	0.358452	0.36164	0.197996	0.196779	0.101598	0.0947061	0.057487	0.04724	0.0365635	0.0290458	0.0291706	0.0293113
211.6	1.0942	1.116	0.658191	0.649592	0.398058	0.386074	0.222385	0.211732	0.129176	0.123412	0.0633955	0.0565353		211.6	0.358779	0.36182	0.197885	0.196893	0.10114	0.0947655	0.0573173	0.0472708	0.0363472	0.0290651	0.0288713	0.029331
211.8	1.09473	1.11647	0.658147	0.649961	0.398173	0.386327	0.222555	0.211881	0.129008	0.123502	0.0634573	0.0565771		211.8	0.359223	0.362	0.198392	0.197008	0.101047	0.0948249	0.057507	0.0473016	0.0363224	0.0290844	0.0289704	0.0293506
212	1.09491	1.11694	0.657886	0.650329	0.39834	0.386579	0.222859	0.21203	0.129356	0.123591	0.0637074	0.0566189		212	0.359246	0.36218	0.198394	0.197122	0.100999	0.0948843	0.0576144	0.0473323	0.0365535	0.0291036	0.0294326	0.0293702
212.2	1.09557	1.1174	0.658406	0.650697	0.398579	0.386832	0.223475	0.212178	0.129808	0.123681	0.0637706	0.0566607		212.2	0.359327	0.362359	0.198445	0.197236	0.100688	0.0949436	0.0572428	0.047363	0.0362239	0.0291229	0.0296272	0.0293898
212.4	1.09594	1.11787	0.659244	0.651064	0.398998	0.387084	0.224411	0.212326	0.130086	0.12377	0.0637654	0.0567024		212.4	0.359561	0.362539	0.198509	0.19735	0.100748	0.0950029	0.0570351	0.0473937	0.0365021	0.0291421	0.0297772	0.0294094
212.6	1.09689	1.11834	0.660108	0.651431	0.399676	0.387336	0.224962	0.212475	0.130569	0.12386	0.064081	0.0567441		212.6	0.359949	0.362718	0.198164	0.197464	0.100342	0.0950621	0.0569333	0.0474244	0.0362938	0.0291613	0.0295237	0.029429
212.8	1.09728	1.1188	0.660131	0.651798	0.399318	0.387588	0.224771	0.212623	0.130631	0.123949	0.0640284	0.0567858		212.8	0.36046	0.362897	0.198215	0.197578	0.100412	0.0951213	0.0568445	0.0474551	0.0369391	0.0291805	0.029736	0.0294485
213	1.09777	1.11927	0.659916	0.652165	0.399097	0.38784	0.224917	0.212771	0.130371	0.124039	0.0641106	0.0568275		213	0.360633	0.363076	0.198278	0.197692	0.100046	0.0951804	0.0564843	0.0474857	0.0368038	0.0291997	0.0293634	0.0294681
213.2	1.09811	1.11973	0.659884	0.652531	0.39912	0.388092	0.225059	0.212919	0.130611	0.124128	0.064908	0.0568692		213.2	0.360236	0.363254	0.198029	0.197806	0.0996657	0.0952395	0.0560144	0.0475163	0.0363454	0.0292189	0.0290478	0.0294876
213.4	1.09888	1.12019	0.660057	0.652897	0.39941	0.388343	0.225295	0.213067	0.1308	0.124217	0.0647558	0.0569108		213.4	0.36001	0.363432	0.197693	0.19792	0.0994434	0.0952986	0.0554477	0.0475469	0.0358612	0.0292381	0.0285211	0.0295071
213.6	1.09977	1.12065	0.660655	0.653262	0.400228	0.388594	0.225608	0.213215	0.130917	0.124307	0.0650693	0.0569525		213.6	0.35949	0.363611	0.197392	0.198033	0.0991687	0.0953576	0.0547728	0.0475775	0.0355336	0.0292572	0.0276165	0.0295267
213.8	1.10111	1.12112	0.661817	0.653628	0.40149	0.388846	0.225914	0.213363	0.13179	0.124396	0.0656697	0.0569941		213.8	0.359665	0.363789	0.197661	0.198147	0.0993553	0.0954166	0.0547418	0.047608	0.0354484	0.0292764	0.027601	0.0295462
214	1.10163	1.12158	0.662333	0.653993	0.402345	0.389097	0.225859	0.213511	0.132081	0.124485	0.0658764	0.0570357		214	0.359572	0.363966	0.197939	0.19826	0.0992697	0.0954755	0.0540024	0.0476386	0.0350187	0.0292955	0.0272289	0.0295656
214.2	1.10199	1.12204	0.662291	0.654357	0.402066	0.389347	0.225322	0.213659	0.13188	0.124574	0.0653873	0.0570772		214.2	0.359635	0.364144	0.198472	0.198373	0.0996247	0.0955344	0.0537035	0.0476691	0.0347805	0.0293146	0.027177	0.0295851
214.4	1.10231	1.1225	0.662328	0.654722	0.401463	0.389598	0.224542	0.213806	0.131698	0.124664	0.0646813	0.0571188		214.4	0.360045	0.364321	0.199462	0.198486	0.100328	0.0955933	0.053853	0.0476996	0.0348917	0.0293337	0.0284395	0.0296046
214.6	1.10354	1.12296	0.66318	0.655085	0.402622	0.389849	0.224616	0.213954	0.132039	0.124753	0.0652767	0.0571603		214.6	0.360271	0.364499	0.198915	0.198599	0.100617	0.0956521	0.0536493	0.0477301	0.0343726	0.0293528	0.0287151	0.029624
214.8	1.10413	1.12342	0.66366	0.655449	0.402873	0.390099	0.224701	0.214102	0.131981	0.124842	0.0646921	0.0572018		214.8	0.360737	0.364676	0.199259	0.198712	0.100957	0.0957108	0.0536717	0.0477605	0.0346587	0.0293719	0.0296478	0.0296435
215	1.10458	1.12387	0.663789	0.655812	0.403014	0.390349	0.22469	0.214249	0.131958	0.124931	0.0649079	0.0572433		215	0.361146	0.364853	0.200246	0.198825	0.101797	0.0957695	0.0539803	0.0477909	0.0351409	0.029391	0.0303013	0.0296629
215.2	1.10455	1.12433	0.663444	0.656175	0.402263	0.390599	0.224636	0.214396	0.13184	0.12502	0.064948	0.0572848		215.2	0.361661	0.365029	0.200744	0.198938	0.102178	0.0958282	0.0547457	0.0478213	0.0356172	0.02941	0.0312484	0.0296823
215.4	1.10497	1.12479	0.663781	0.656538	0.402935	0.390849	0.224853	0.214543	0.131714	0.125109	0.0649869	0.0573263		215.4	0.36211	0.365206	0.201289	0.199051	0.102708	0.0958868	0.0552051	0.0478517	0.0358087	0.0294291	0.0318918	0.0297017
215.6	1.10523	1.12524	0.663563	0.6569	0.402492	0.391099	0.22447	0.214691	0.131695	0.125198	0.0643664	0.0573677		215.6	0.362974	0.365382	0.201692	0.199163	0.103537	0.0959454	0.056002	0.0478821	0.0360758	0.0294481	0.032264	0.0297211
215.8	1.10505	1.1257	0.663219	0.657262	0.402075	0.391348	0.224056	0.214838	0.131463	0.125286	0.0635257	0.0574091		215.8	0.363343	0.365558	0.201889	0.199276	0.10382	0.096004	0.0562667	0.0479125	0.036319	0.0294671	0.032761	0.0297405
216	1.10567	1.12615	0.663425	0.657624	0.4023	0.391598	0.224297	0.214985	0.13188	0.125375	0.0634798	0.0574506		216	0.362964	0.365734	0.202223	0.199388	0.104391	0.0960625	0.0567778	0.0479428	0.0365435	0.0294861	0.0330408	0.0297599
216.2	1.10632	1.12661	0.664365	0.657985	0.402267	0.391847	0.224268	0.215132	0.131942	0.125464	0.0629433	0.0574919		216.2	0.363169	0.365909	0.201809	0.199501	0.104153	0.0961209	0.0565672	0.0479731	0.0364015	0.0295051	0.0331342	0.0297792
216.4	1.10704	1.12706	0.664512	0.658346	0.402176	0.392096	0.224651	0.215279	0.132208	0.125553	0.0626814	0.0575333		216.4	0.363325	0.366085	0.201281	0.199613	0.103953	0.0961793	0.0565634	0.0480034	0.0361325	0.0295241	0.0327968	0.0297986
216.6	1.10758	1.12751	0.664719	0.658707	0.401746	0.392345	0.224682	0.215425	0.132214	0.125641	0.062319	0.0575746		216.6	0.363555	0.36626	0.200791	0.199725	0.103759	0.0962377	0.0566757	0.0480337	0.0360779	0.0295431	0.0328309	0.0298179
216.8	1.10811	1.12797	0.665138	0.659067	0.402121	0.392593	0.225182	0.215572	0.132342	0.12573	0.0627078	0.057616		216.8	0.36393	0.366435	0.201096	0.199837	0.104132	0.096296	0.0569255	0.0480639	0.0365265	0.0295621	0.0327031	0.0298372
217	1.10875	1.12842	0.665752	0.659428	0.40235	0.392842	0.225965	0.215719	0.132402	0.125819	0.0629226	0.0576573		217	0.364153	0.36661	0.201047	0.199949	0.103944	0.0963543	0.0572538	0.0480941	0.0364704	0.029581	0.0321075	0.0298565
217.2	1.10947	1.12887	0.666745	0.659787	0.403158	0.39309	0.226906	0.215865	0.132987	0.125907	0.0634405	0.0576986		217.2	0.364238	0.366785	0.201044	0.200061	0.103908	0.0964126	0.0573316	0.0481244	0.0363409	0.0296	0.031676	0.0298758
217.4	1.10934	1.12932	0.667111	0.660147	0.403155	0.393339	0.226512	0.216012	0.132668	0.125996	0.0630517	0.0577399		217.4	0.364549	0.366959	0.201247	0.200172	0.103623	0.0964708	0.0573372	0.0481545	0.0365465	0.0296189	0.0312248	0.0298951
217.6	1.1095	1.12977	0.667793	0.660506	0.403123	0.393587	0.226532	0.216158	0.132675	0.126084	0.0631017	0.0577811		217.6	0.364588	0.367133	0.201459	0.200284	0.103489	0.096529	0.0574223	0.0481847	0.0367555	0.0296378	0.0308365	0.0299144
217.8	1.11048	1.13022	0.669128	0.660865	0.404141	0.393835	0.227433	0.216304	0.133359	0.126172	0.0631796	0.0578224		217.8	0.364899	0.367308	0.201679	0.200395	0.103139	0.0965871	0.0577055	0.0482149	0.036692	0.0296567	0.030477	0.0299336
218	1.11057	1.13067	0.669512	0.661223	0.404127	0.394082	0.227027	0.216451	0.133013	0.126261	0.0631845	0.0578636		218	0.365159	0.367481	0.202273	0.200507	0.102624	0.0966451	0.0574179	0.048245	0.0367503	0.0296756	0.0298707	0.0299529
218.2	1.11085	1.13112	0.669194	0.661581	0.403885	0.39433	0.226569	0.216597	0.132346	0.126349	0.0630977	0.0579048		218.2	0.365471	0.367655	0.20245	0.200618	0.102736	0.0967032	0.0574222	0.0482751	0.0367679	0.0296945	0.0299037	0.0299721
218.4	1.1117	1.13156	0.670023	0.661939	0.404949	0.394577	0.227153	0.216743	0.132661	0.126437	0.0638424	0.057946		218.4	0.365779	0.367829	0.202831	0.200729	0.102456	0.0967612	0.0574512	0.0483052	0.0366691	0.0297133	0.0307784	0.0299914
218.6	1.11239	1.13201	0.670967	0.662296	0.40581	0.394825	0.22746	0.216889	0.132707	0.126526	0.0646372	0.0579871		218.6	0.365839	0.368002	0.202483	0.200841	0.102354	0.0968191	0.0574357	0.0483353	0.0362994	0.0297322	0.0305704	0.0300106
218.8	1.11322	1.13246	0.671313	0.662654	0.405998	0.395072	0.227648	0.217035	0.13264	0.126614	0.0650208	0.0580283		218.8	0.366326	0.368175	0.203164	0.200952	0.102836	0.096877	0.0577679	0.0483653	0.0369333	0.029751	0.0308821	0.0300298
219	1.11353	1.1329	0.671713	0.663011	0.406224	0.395319	0.227811	0.217181	0.132893	0.126702	0.0655731	0.0580694		219	0.367274	0.368348	0.203853	0.201063	0.102991	0.0969349	0.058627	0.0483953	0.0373878	0.0297699	0.0311897	0.030049
219.2	1.11395	1.13335	0.671592	0.663367	0.406115	0.395565	0.22755	0.217326	0.132485	0.12679	0.0659127	0.0581105		219.2	0.367476	0.368521	0.204262	0.201174	0.103061	0.0969927	0.0589035	0.0484253	0.0376623	0.0297887	0.0315307	0.0300681
219.4	1.11461	1.13379	0.672252	0.663723	0.406928	0.395812	0.227436	0.217472	0.132723	0.126878	0.0659235	0.0581516		219.4	0.367666	0.368693	0.204069	0.201284	0.103081	0.0970505	0.0588637	0.0484553	0.0369687	0.0298075	0.0308175	0.0300873
219.6	1.11468	1.13423	0.67212	0.664079	0.407019	0.396058	0.22745	0.217618	0.132929	0.126966	0.0657506	0.0581927		219.6	0.367877	0.368866	0.204109	0.201395	0.103135	0.0971082	0.0590978	0.0484853	0.0368918	0.0298263	0.0304206	0.0301065
219.8	1.1161	1.13468	0.672821	0.664435	0.407942	0.396305	0.227805	0.217763	0.133316	0.127054	0.0662651	0.0582338		219.8	0.367393	0.369038	0.203725	0.201506	0.10311	0.0971659	0.0588016	0.0485153	0.0367722	0.0298451	0.0301787	0.0301256
220	1.11739	1.13512	0.673117	0.66479	0.408826	0.396551	0.228278	0.217909	0.134057	0.127142	0.0668093	0.0582748		220	0.367263	0.36921	0.203859	0.201616	0.10351	0.0972236	0.0588641	0.0485452	0.036828	0.0298638	0.0301556	0.0301447
220.2	1.11845	1.13556	0.673491	0.665145	0.409038	0.396797	0.228136	0.218054	0.134195	0.12723	0.0667479	0.0583158		220.2	0.367391	0.369382	0.203428	0.201726	0.10367	0.0972812	0.0583602	0.0485751	0.0369599	0.0298826	0.0300447	0.0301638
220.4	1.11912	1.136	0.673509	0.6655	0.409579	0.397043	0.228578	0.218199	0.134629	0.127318	0.0674351	0.0583568		220.4	0.36713	0.369553	0.203126	0.201837	0.10356	0.0973388	0.0577708	0.048605	0.0367253	0.0299013	0.0293838	0.030183
220.6	1.11971	1.13644	0.674712	0.665854	0.410378	0.397288	0.229438	0.218344	0.135259	0.127406	0.067636	0.0583978		220.6	0.36748	0.369725	0.203346	0.201947	0.103932	0.0973963	0.0575255	0.0486349	0.0367451	0.0299201	0.0295466	0.0302021
220.8	1.12058	1.13688	0.675227	0.666208	0.411422	0.397534	0.230084	0.21849	0.135765	0.127494	0.0678399	0.0584388		220.8	0.368106	0.369896	0.203827	0.202057	0.104756	0.0974538	0.0577274	0.0486647	0.0370937	0.0299388	0.0297488	0.0302211
221	1.12069	1.13732	0.675665	0.666562	0.411234	0.397779	0.230184	0.218635	0.135694	0.127581	0.0674478	0.0584797		221	0.367968	0.370067	0.2039	0.202167	0.104504	0.0975112	0.0575825	0.0486945	0.0371618	0.0299575	0.02963	0.0302402
221.2	1.12115	1.13776	0.676322	0.666915	0.412004	0.398024	0.230793	0.21878	0.136254	0.127669	0.0675941	0.0585206		221.2	0.368164	0.370238	0.204427	0.202277	0.10465	0.0975687	0.0576932	0.0487243	0.0372771	0.0299762	0.0300167	0.0302593
221.4	1.12114	1.1382	0.676568	0.667268	0.411628	0.398269	0.230358	0.218924	0.136095	0.127757	0.067138	0.0585615		221.4	0.367908	0.370409	0.204429	0.202387	0.104443	0.097626	0.0578681	0.0487541	0.0376774	0.0299949	0.0299364	0.0302783
221.6	1.12202	1.13864	0.677371	0.667621	0.411982	0.398514	0.231342	0.219069	0.136726	0.127844	0.0673178	0.0586024		221.6	0.367496	0.370579	0.204067	0.202497	0.104144	0.0976833	0.0580166	0.0487839	0.0375296	0.0300136	0.0294679	0.0302974
221.8	1.1228	1.13907	0.678116	0.667973	0.412482	0.398759	0.232045	0.219214	0.136616	0.127932	0.0672838	0.0586433		221.8	0.36771	0.370749	0.204058	0.202606	0.104076	0.0977406	0.0580561	0.0488137	0.0376818	0.0300322	0.029636	0.0303164
222	1.12344	1.13951	0.678258	0.668325	0.412635	0.399003	0.23228	0.219359	0.136321	0.12802	0.067647	0.0586842		222	0.367828	0.37092	0.204175	0.202716	0.104164	0.0977978	0.0576491	0.0488434	0.0376488	0.0300509	0.0294858	0.0303354
222.2	1.12386	1.13995	0.678206	0.668677	0.413258	0.399247	0.232807	0.219503	0.135651	0.128107	0.06753	0.058725		222.2	0.368028	0.371089	0.203908	0.202825	0.104163	0.097855	0.0575929	0.0488731	0.0373537	0.0300695	0.0297663	0.0303544
222.4	1.1244	1.14038	0.678812	0.669029	0.413592	0.399492	0.232897	0.219648	0.135228	0.128195	0.0675815	0.0587658		222.4	0.368153	0.371259	0.204049	0.202935	0.103813	0.0979122	0.0576711	0.0489028	0.0373886	0.0300882	0.0298289	0.0303734
222.6	1.12456	1.14082	0.679118	0.66938	0.412849	0.399736	0.232285	0.219792	0.134526	0.128282	0.0670493	0.0588066		222.6	0.368509	0.371429	0.20408	0.203044	0.104164	0.0979693	0.0580677	0.0489325	0.037472	0.0301068	0.0298201	0.0303924
222.8	1.1252	1.14125	0.679642	0.669731	0.412403	0.39998	0.232075	0.219937	0.134064	0.128369	0.0667282	0.0588474		222.8	0.368728	0.371598	0.204117	0.203153	0.104289	0.0980264	0.0583053	0.0489621	0.0374668	0.0301254	0.0296705	0.0304113
223	1.12539	1.14168	0.680085	0.670081	0.412198	0.400223	0.231834	0.220081	0.134145	0.128457	0.0662596	0.0588882		223	0.368765	0.371767	0.204289	0.203262	0.103952	0.0980834	0.0585197	0.0489918	0.0371154	0.030144	0.0290982	0.0304303
223.2	1.12646	1.14212	0.680411	0.670431	0.412398	0.400467	0.231871	0.220225	0.134115	0.128544	0.0660355	0.0589289		223.2	0.36866	0.371936	0.204073	0.203371	0.104045	0.0981404	0.0583969	0.0490214	0.0365074	0.0301626	0.0291056	0.0304492
223.4	1.12668	1.14255	0.68048	0.670781	0.412073	0.40071	0.231671	0.220369	0.134476	0.128631	0.0657348	0.0589696		223.4	0.368689	0.372105	0.203544	0.20348	0.103933	0.0981973	0.0583779	0.049051	0.0358563	0.0301811	0.0284192	0.0304681
223.6	1.12671	1.14298	0.680365	0.671131	0.411679	0.400953	0.231712	0.220513	0.134566	0.128718	0.0658347	0.0590103		223.6	0.368726	0.372274	0.203737	0.203589	0.103784	0.0982542	0.0582783	0.0490805	0.0360236	0.0301997	0.0283738	0.0304871
223.8	1.12741	1.14341	0.680493	0.67148	0.411642	0.401196	0.23189	0.220657	0.134686	0.128806	0.0660098	0.059051		223.8	0.369188	0.372442	0.204039	0.203697	0.104323	0.0983111	0.0583342	0.0491101	0.0361168	0.0302182	0.0288788	0.030506
224	1.12738	1.14384	0.679664	0.671829	0.410904	0.401439	0.231367	0.220801	0.134456	0.128893	0.0652517	0.0590917		224	0.369955	0.37261	0.204843	0.203806	0.104851	0.0983679	0.058913	0.0491396	0.0365132	0.0302368	0.0298177	0.0305249
224.2	1.1272	1.14427	0.679525	0.672178	0.410051	0.401682	0.230782	0.220945	0.133966	0.12898	0.0650982	0.0591324		224.2	0.370068	0.372778	0.2048	0.203915	0.104925	0.0984247	0.0586128	0.0491691	0.0361555	0.0302553	0.0302122	0.0305438
224.4	1.12697	1.1447	0.679841	0.672526	0.410311	0.401925	0.230937	0.221089	0.134174	0.129067	0.0652183	0.059173		224.4	0.369842	0.372946	0.204973	0.204023	0.104509	0.0984814	0.0583562	0.0491986	0.0357046	0.0302738	0.0302925	0.0305626
224.6	1.12749	1.14513	0.680582	0.672874	0.410552	0.402167	0.231331	0.221232	0.134316	0.129154	0.0649794	0.0592136		224.6	0.370439	0.373114	0.205762	0.204131	0.104833	0.0985381	0.0584631	0.0492281	0.0358792	0.0302923	0.0310542	0.0305815
224.8	1.12804	1.14556	0.680986	0.673222	0.411308	0.402409	0.231893	0.221376	0.134639	0.129241	0.0654186	0.0592542		224.8	0.370331	0.373281	0.20609	0.20424	0.10487	0.0985948	0.0582242	0.0492576	0.0352943	0.0303108	0.030888	0.0306003
225	1.12836	1.14599	0.681763	0.673569	0.411393	0.402652	0.232142	0.221519	0.134529	0.129328	0.0655805	0.0592948		225	0.370713	0.373449	0.206753	0.204348	0.104874	0.0986514	0.0585942	0.049287	0.0352273	0.0303293	0.031232	0.0306192
225.2	1.12896	1.14641	0.68216	0.673916	0.411915	0.402894	0.233027	0.221663	0.134865	0.129415	0.0657001	0.0593354		225.2	0.371208	0.373616	0.207107	0.204456	0.105696	0.098708	0.0593037	0.0493164	0.0354961	0.0303477	0.031656	0.030638
225.4	1.12915	1.14684	0.682546	0.674263	0.412256	0.403135	0.23312	0.221806	0.134675	0.129501	0.0655127	0.0593759		225.4	0.371573	0.373783	0.207285	0.204564	0.106305	0.0987645	0.0597694	0.0493458	0.0356497	0.0303662	0.0318728	0.0306568
225.6	1.12993	1.14727	0.682732	0.67461	0.412909	0.403377	0.233576	0.221949	0.134847	0.129588	0.0656247	0.0594164		225.6	0.371937	0.37395	0.207694	0.204672	0.106432	0.098821	0.0601594	0.0493752	0.0358325	0.0303846	0.0323198	0.0306756
225.8	1.13004	1.14769	0.682247	0.674956	0.413227	0.403618	0.233536	0.222093	0.133963	0.129675	0.0655067	0.0594569		225.8	0.372695	0.374116	0.207986	0.204779	0.106943	0.0988775	0.060129	0.0494045	0.0361935	0.030403	0.0328881	0.0306944
226	1.13067	1.14812	0.682372	0.675302	0.414242	0.40386	0.233721	0.222236	0.134168	0.129762	0.0659364	0.0594974		226	0.372932	0.374282	0.208085	0.204887	0.107305	0.0989339	0.0596502	0.0494339	0.0359145	0.0304215	0.032964	0.0307132
226.2	1.13065	1.14854	0.682059	0.675647	0.414166	0.404101	0.233267	0.222379	0.133297	0.129848	0.065839	0.0595379		226.2	0.373276	0.374449	0.208426	0.204995	0.107216	0.0989902	0.0595043	0.0494632	0.0361452	0.0304399	0.0333904	0.030732
226.4	1.13144	1.14896	0.682948	0.675992	0.414658	0.404342	0.233392	0.222522	0.133611	0.129935	0.0663885	0.0595784		226.4	0.373692	0.374615	0.208734	0.205102	0.107728	0.0990465	0.0593598	0.0494925	0.036602	0.0304583	0.0332751	0.0307507
226.6	1.13154	1.14939	0.68295	0.676337	0.414944	0.404583	0.233072	0.222665	0.133408	0.130022	0.0665748	0.0596188		226.6	0.374033	0.374781	0.209173	0.20521	0.108113	0.0991028	0.0593871	0.0495218	0.0365112	0.0304766	0.0328734	0.0307694
226.8	1.13269	1.14981	0.684325	0.676682	0.415652	0.404823	0.233465	0.222807	0.133895	0.130108	0.0668765	0.0596592		226.8	0.373991	0.374946	0.209244	0.205317	0.108505	0.0991591	0.0591635	0.049551	0.0364061	0.030495	0.0328655	0.0307882
227	1.13359	1.15023	0.684995	0.677026	0.41642	0.405064	0.233745	0.22295	0.135025	0.130195	0.0673386	0.0596996		227	0.374414	0.375112	0.209266	0.205424	0.109055	0.0992153	0.0592547	0.0495803	0.0367173	0.0305134	0.0325042	0.0308069
227.2	1.13475	1.15065	0.685745	0.67737	0.416708	0.405304	0.234204	0.223093	0.136076	0.130281	0.0672701	0.05974		227.2	0.374761	0.375277	0.209066	0.205531	0.108949	0.0992714	0.0590267	0.0496095	0.0371954	0.0305317	0.0328532	0.0308256
227.4	1.13488	1.15107	0.685658	0.677714	0.416009	0.405545	0.233651	0.223235	0.136321	0.130367	0.0674409	0.0597804		227.4	0.37492	0.375442	0.208756	0.205638	0.108605	0.0993276	0.0588156	0.0496387	0.0369612	0.03055	0.0323325	0.0308443
227.6	1.13595	1.15149	0.686478	0.678057	0.416037	0.405785	0.23398	0.223378	0.136824	0.130454	0.0681486	0.0598207		227.6	0.375044	0.375607	0.209112	0.205745	0.108479	0.0993837	0.0584853	0.0496679	0.0372503	0.0305684	0.03208	0.030863
227.8	1.13656	1.15191	0.68645	0.6784	0.416163	0.406025	0.23415	0.22352	0.137126	0.13054	0.0676494	0.059861		227.8	0.375545	0.375772	0.209436	0.205852	0.109136	0.0994397	0.0590938	0.049697	0.0379047	0.0305867	0.032926	0.0308817
228	1.13705	1.15233	0.686971	0.678743	0.416585	0.406264	0.234332	0.223663	0.137425	0.130626	0.0679592	0.0599014		228	0.374954	0.375936	0.208842	0.205959	0.108924	0.0994957	0.0593203	0.0497262	0.0379102	0.030605	0.0326126	0.0309003
228.2	1.13733	1.15275	0.687871	0.679086	0.417266	0.406504	0.234487	0.223805	0.137779	0.130713	0.0683583	0.0599416		228.2	0.374912	0.376101	0.20829	0.206066	0.108564	0.0995516	0.0591523	0.0497553	0.0374239	0.0306233	0.0322134	0.030919
228.4	1.13819	1.15317	0.688614	0.679428	0.417589	0.406743	0.234755	0.223947	0.138144	0.130799	0.0685194	0.0599819		228.4	0.374541	0.376265	0.208067	0.206172	0.107566	0.0996076	0.0585689	0.0497844	0.0366093	0.0306416	0.0314428	0.0309376
228.6	1.13845	1.15358	0.689015	0.67977	0.418025	0.406983	0.234976	0.224089	0.13747	0.130885	0.0685101	0.0600222		228.6	0.374945	0.376429	0.208141	0.206279	0.107093	0.0996634	0.0584626	0.0498135	0.0362883	0.0306598	0.031408	0.0309563
228.8	1.13912	1.154	0.689372	0.680111	0.418051	0.407222	0.23548	0.224231	0.13745	0.130971	0.0679773	0.0600624		228.8	0.375315	0.376593	0.207865	0.206385	0.106708	0.0997193	0.0580926	0.0498426	0.0351484	0.0306781	0.0309601	0.0309749
229	1.13955	1.15442	0.689785	0.680453	0.417653	0.407461	0.235262	0.224373	0.137043	0.131057	0.0672037	0.0601027		229	0.375571	0.376756	0.20765	0.206491	0.106482	0.0997751	0.0584744	0.0498716	0.035165	0.0306963	0.0310026	0.0309935
229.2	1.13917	1.15483	0.689232	0.680794	0.417286	0.4077	0.234969	0.224515	0.13658	0.131143	0.0665423	0.0601428		229.2	0.376021	0.37692	0.207839	0.206598	0.106877	0.0998308	0.058834	0.0499006	0.0354628	0.0307146	0.0310393	0.0310121
229.4	1.13903	1.15525	0.689152	0.681134	0.417472	0.407938	0.23427	0.224657	0.1362	0.131229	0.066183	0.060183		229.4	0.376557	0.377083	0.207941	0.206704	0.106973	0.0998865	0.0591813	0.0499296	0.0354535	0.0307328	0.0315078	0.0310306
229.6	1.13946	1.15566	0.688748	0.681475	0.41757	0.408177	0.233708	0.224799	0.136092	0.131315	0.0657853	0.0602232		229.6	0.376643	0.377246	0.207694	0.20681	0.10676	0.0999422	0.059509	0.0499586	0.0353091	0.030751	0.0316542	0.0310492
229.8	1.13921	1.15607	0.688076	0.681815	0.417604	0.408415	0.233411	0.224941	0.135394	0.131401	0.0652811	0.0602634		229.8	0.376818	0.377409	0.208179	0.206916	0.107045	0.0999978	0.0591597	0.0499876	0.0349663	0.0307692	0.0314376	0.0310678
230	1.13966	1.15649	0.688741	0.682154	0.417902	0.408653	0.233475	0.225082	0.13586	0.131487	0.0655564	0.0603035		230	0.376739	0.377572	0.208161	0.207022	0.107035	0.100053	0.0591347	0.0500165	0.0348215	0.0307874	0.0315766	0.0310863
230.2	1.13974	1.1569	0.688483	0.682494	0.417186	0.408891	0.233361	0.225224	0.135502	0.131573	0.0654504	0.0603436		230.2	0.377419	0.377734	0.209017	0.207127	0.107266	0.100109	0.0597327	0.0500455	0.0355991	0.0308055	0.0316117	0.0311048
230.4	1.14009	1.15731	0.689078	0.682833	0.41744	0.409129	0.233548	0.225365	0.135517	0.131659	0.0655716	0.0603837		230.4	0.377832	0.377897	0.209298	0.207233	0.107813	0.100164	0.0596517	0.0500744	0.0359715	0.0308237	0.0315624	0.0311234
230.6	1.14013	1.15772	0.689245	0.683172	0.417638	0.409367	0.233326	0.225506	0.135276	0.131745	0.0655223	0.0604238		230.6	0.378208	0.378059	0.210069	0.207339	0.107695	0.10022	0.0601012	0.0501033	0.0362328	0.0308418	0.0318767	0.0311419
230.8	1.1413	1.15813	0.690461	0.68351	0.418553	0.409604	0.23392	0.225648	0.135992	0.13183	0.0660839	0.0604638		230.8	0.379039	0.378221	0.210334	0.207444	0.108408	0.100275	0.0604425	0.0501322	0.0368045	0.03086	0.0325389	0.0311604
231	1.14159	1.15854	0.690589	0.683848	0.418932	0.409842	0.234391	0.225789	0.136556	0.131916	0.0660329	0.0605039		231	0.379597	0.378383	0.21066	0.20755	0.108753	0.100331	0.0611557	0.050161	0.0374987	0.0308781	0.0323729	0.0311789
231.2	1.14235	1.15895	0.691401	0.684186	0.418566	0.410079	0.234833	0.22593	0.136515	0.132002	0.0659307	0.0605439		231.2	0.379805	0.378545	0.211207	0.207655	0.108239	0.100386	0.0608865	0.0501898	0.0379531	0.0308962	0.0327475	0.0311974
231.4	1.14313	1.15936	0.691595	0.684524	0.418622	0.410316	0.235039	0.226071	0.136416	0.132087	0.0662919	0.0605839		231.4	0.380127	0.378706	0.211245	0.20776	0.108381	0.100441	0.0610253	0.0502186	0.0377058	0.0309143	0.0324238	0.0312158
231.6	1.14348	1.15977	0.692376	0.684861	0.419017	0.410553	0.235513	0.226212	0.136602	0.132173	0.0665052	0.0606239		231.6	0.379825	0.378867	0.211272	0.207865	0.108765	0.100497	0.0611314	0.0502474	0.0380528	0.0309324	0.0324827	0.0312343
231.8	1.14382	1.16018	0.692882	0.685198	0.41992	0.41079	0.235855	0.226353	0.136742	0.132258	0.0667183	0.0606639		231.8	0.38003	0.379028	0.211261	0.20797	0.108833	0.100552	0.0615015	0.0502762	0.0378988	0.0309505	0.0325334	0.0312527
232	1.14423	1.16059	0.693591	0.685535	0.42066	0.411026	0.236058	0.226494	0.136925	0.132344	0.0675985	0.0607038		232	0.379856	0.379189	0.210784	0.208075	0.108924	0.100607	0.061358	0.050305	0.0375742	0.0309686	0.0322331	0.0312712
232.2	1.14432	1.16099	0.693694	0.685871	0.421055	0.411263	0.236143	0.226635	0.136657	0.132429	0.0673847	0.0607437		232.2	0.380415	0.37935	0.210912	0.20818	0.108872	0.100662	0.0611795	0.0503337	0.0371316	0.0309866	0.0323174	0.0312896
232.4	1.14542	1.1614	0.694093	0.686207	0.421234	0.411499	0.236808	0.226775	0.136553	0.132515	0.0673711	0.0607837		232.4	0.380046	0.379511	0.210721	0.208285	0.10835	0.100717	0.0609273	0.0503624	0.0370426	0.0310047	0.032501	0.031308
232.6	1.14538	1.16181	0.694126	0.686543	0.421758	0.411735	0.236909	0.226916	0.135905	0.1326	0.0670926	0.0608236		232.6	0.379641	0.379671	0.2104	0.20839	0.108071	0.100772	0.0605609	0.0503911	0.037018	0.0310227	0.0327146	0.0313264
232.8	1.14615	1.16221	0.694445	0.686879	0.421548	0.411971	0.237574	0.227057	0.136208	0.132685	0.0670278	0.0608634		232.8	0.379474	0.379831	0.210187	0.208494	0.107958	0.100827	0.060541	0.0504198	0.0366964	0.0310407	0.0321943	0.0313448
233	1.14714	1.16262	0.695156	0.687214	0.42208	0.412207	0.237988	0.227197	0.136825	0.132771	0.0677852	0.0609033		233	0.378947	0.379992	0.210235	0.208599	0.107881	0.100882	0.0607422	0.0504485	0.0366993	0.0310587	0.0321176	0.0313632
233.2	1.14724	1.16302	0.694839	0.687549	0.421936	0.412443	0.237555	0.227337	0.13651	0.132856	0.067421	0.0609432		233.2	0.379195	0.380151	0.210383	0.208703	0.108459	0.100937	0.061	0.0504771	0.0369304	0.0310767	0.0323238	0.0313815
233.4	1.14766	1.16342	0.69506	0.687884	0.422149	0.412678	0.237552	0.227478	0.136758	0.132941	0.0672079	0.060983		233.4	0.378686	0.380311	0.210018	0.208808	0.107986	0.100992	0.0606064	0.0505057	0.0365738	0.0310947	0.0319549	0.0313999
233.6	1.14826	1.16383	0.69528	0.688218	0.422113	0.412914	0.237689	0.227618	0.137049	0.133026	0.0670116	0.0610228		233.6	0.378379	0.380471	0.210196	0.208912	0.107897	0.101047	0.0605752	0.0505343	0.0362089	0.0311127	0.0317353	0.0314182
233.8	1.14874	1.16423	0.695677	0.688552	0.422282	0.413149	0.237738	0.227758	0.137157	0.133111	0.0672249	0.0610626		233.8	0.377954	0.38063	0.21069	0.209016	0.107972	0.101102	0.0603146	0.0505629	0.0360964	0.0311307	0.0314243	0.0314366
234	1.14938	1.16463	0.696451	0.688886	0.422234	0.413384	0.238062	0.227898	0.137897	0.133196	0.0676013	0.0611024		234	0.377862	0.380789	0.21043	0.20912	0.1079	0.101157	0.0602596	0.0505915	0.036298	0.0311486	0.0308425	0.0314549
234.2	1.1495	1.16503	0.696292	0.689219	0.422001	0.413619	0.237815	0.228038	0.13818	0.133281	0.0676151	0.0611421		234.2	0.377527	0.380948	0.210851	0.209224	0.107979	0.101212	0.0599345	0.05062	0.0360859	0.0311666	0.0304641	0.0314732
234.4	1.14944	1.16543	0.696292	0.689552	0.421964	0.413854	0.237972	0.228178	0.138351	0.133366	0.0671701	0.0611819		234.4	0.37732	0.381107	0.210921	0.209328	0.107978	0.101266	0.0594264	0.0506486	0.0359596	0.0311845	0.0306508	0.0314915
234.6	1.15008	1.16583	0.696243	0.689885	0.422116	0.414089	0.237663	0.228318	0.138583	0.133451	0.0672223	0.0612216		234.6	0.377804	0.381266	0.211295	0.209432	0.108127	0.101321	0.0599799	0.0506771	0.0360079	0.0312024	0.0308394	0.0315098
234.8	1.15047	1.16623	0.695918	0.690217	0.421986	0.414323	0.237674	0.228458	0.138587	0.133536	0.0675609	0.0612613		234.8	0.378022	0.381424	0.211656	0.209536	0.10847	0.101376	0.0599886	0.0507056	0.036146	0.0312203	0.0309584	0.031528
235	1.15064	1.16663	0.695687	0.69055	0.421377	0.414557	0.237451	0.228598	0.138365	0.133621	0.0671517	0.061301		235	0.37803	0.381582	0.212165	0.209639	0.108187	0.10143	0.060106	0.0507341	0.036317	0.0312382	0.0306496	0.0315463
235.2	1.15116	1.16703	0.696098	0.690882	0.420859	0.414791	0.237439	0.228737	0.138187	0.133706	0.0671579	0.0613406		235.2	0.378173	0.381741	0.212467	0.209743	0.107931	0.101485	0.0596782	0.0507625	0.0360334	0.0312561	0.0307151	0.0315645
235.4	1.15168	1.16743	0.696379	0.691213	0.420867	0.415025	0.237233	0.228877	0.138486	0.133791	0.0672614	0.0613803		235.4	0.37858	0.381899	0.212719	0.209846	0.108004	0.101539	0.0596531	0.0507909	0.0356537	0.031274	0.0303777	0.0315828
235.6	1.15167	1.16783	0.696691	0.691545	0.42133	0.415259	0.237167	0.229016	0.137945	0.133875	0.067488	0.0614199		235.6	0.378802	0.382056	0.212932	0.20995	0.107957	0.101594	0.0593398	0.0508193	0.0358131	0.0312919	0.0303324	0.031601
235.8	1.15205	1.16823	0.697094	0.691876	0.42184	0.415493	0.237242	0.229156	0.138015	0.13396	0.0678355	0.0614595		235.8	0.379412	0.382214	0.213026	0.210053	0.108017	0.101648	0.05902	0.0508477	0.035867	0.0313097	0.0302237	0.0316192
236	1.15249	1.16862	0.697082	0.692206	0.421806	0.415727	0.237551	0.229295	0.137973	0.134045	0.0674726	0.0614991		236	0.380153	0.382371	0.213108	0.210156	0.108601	0.101702	0.0590421	0.0508761	0.0367956	0.0313276	0.0306928	0.0316374
236.2	1.15296	1.16902	0.697396	0.692537	0.422718	0.41596	0.238231	0.229434	0.138226	0.134129	0.0673012	0.0615387		236.2	0.380894	0.382529	0.213123	0.210259	0.108822	0.101757	0.0592347	0.0509045	0.0370223	0.0313454	0.0308121	0.0316556
236.4	1.15358	1.16941	0.69723	0.692867	0.42288	0.416193	0.238586	0.229573	0.138315	0.134214	0.0667231	0.0615783		236.4	0.381037	0.382686	0.213219	0.210362	0.108749	0.101811	0.0594608	0.0509328	0.0377405	0.0313632	0.031461	0.0316738
236.6	1.154	1.16981	0.69754	0.693197	0.423401	0.416426	0.238898	0.229713	0.138464	0.134299	0.0673652	0.0616178		236.6	0.380805	0.382843	0.212794	0.210465	0.107967	0.101865	0.0589231	0.0509611	0.0370556	0.031381	0.0311906	0.031692
236.8	1.15543	1.1702	0.698383	0.693526	0.424226	0.416659	0.239812	0.229852	0.138975	0.134383	0.0679957	0.0616573		236.8	0.381647	0.382999	0.213357	0.210568	0.108671	0.10192	0.0598323	0.0509894	0.0369958	0.0313988	0.0316021	0.0317101
237	1.1565	1.1706	0.699287	0.693856	0.42503	0.416892	0.240093	0.229991	0.139336	0.134468	0.0683645	0.0616969		237	0.382174	0.383156	0.213278	0.210671	0.108515	0.101974	0.0598352	0.0510177	0.0370016	0.0314166	0.0319512	0.0317283
237.2	1.15717	1.17099	0.700025	0.694185	0.425712	0.417125	0.240535	0.230129	0.139212	0.134552	0.0682509	0.0617364		237.2	0.382396	0.383312	0.213002	0.210773	0.108095	0.102028	0.059664	0.051046	0.0370097	0.0314344	0.0319649	0.0317464
237.4	1.15771	1.17138	0.700981	0.694513	0.426254	0.417357	0.241069	0.230268	0.139068	0.134636	0.0682528	0.0617758		237.4	0.382429	0.383469	0.213043	0.210876	0.107675	0.102082	0.0592557	0.0510742	0.0366501	0.0314521	0.0320333	0.0317646
237.6	1.15871	1.17177	0.701965	0.694842	0.426921	0.417589	0.241419	0.230407	0.139458	0.134721	0.068758	0.0618153		237.6	0.382605	0.383625	0.21292	0.210978	0.108018	0.102136	0.0596654	0.0511025	0.0362769	0.0314699	0.0323466	0.0317827
237.8	1.15903	1.17217	0.702305	0.69517	0.427254	0.417822	0.2415	0.230546	0.139132	0.134805	0.0683226	0.0618547		237.8	0.382543	0.383781	0.212912	0.211081	0.108296	0.10219	0.0596927	0.0511307	0.0359417	0.0314876	0.0324153	0.0318008
238	1.15975	1.17256	0.702882	0.695497	0.427999	0.418054	0.241917	0.230684	0.139454	0.134889	0.0684316	0.0618941		238	0.38228	0.383936	0.212861	0.211183	0.108518	0.102244	0.0595692	0.0511588	0.0357069	0.0315054	0.0325518	0.0318189
238.2	1.16018	1.17295	0.70305	0.695825	0.42852	0.418285	0.242068	0.230823	0.139665	0.134974	0.0683447	0.0619335		238.2	0.382347	0.384092	0.213107	0.211285	0.108914	0.102298	0.0597625	0.051187	0.0355917	0.0315231	0.0330211	0.031837
238.4	1.16044	1.17334	0.70295	0.696152	0.428071	0.418517	0.241861	0.230961	0.139504	0.135058	0.0677478	0.0619729		238.4	0.382365	0.384247	0.212962	0.211387	0.108859	0.102352	0.060068	0.0512152	0.0353459	0.0315408	0.0332928	0.031855
238.6	1.16086	1.17373	0.703346	0.696479	0.428088	0.418749	0.241083	0.2311	0.138966	0.135142	0.0678202	0.0620123		238.6	0.382571	0.384402	0.213759	0.211489	0.109489	0.102406	0.0609626	0.0512433	0.0355996	0.0315585	0.0336653	0.0318731
238.8	1.16093	1.17412	0.7037	0.696806	0.428121	0.41898	0.24126	0.231238	0.138345	0.135226	0.0679236	0.0620516		238.8	0.382322	0.384557	0.213882	0.211591	0.10926	0.10246	0.0611645	0.0512714	0.0353256	0.0315761	0.0330819	0.0318911
239	1.16136	1.1745	0.704116	0.697132	0.427948	0.419211	0.240977	0.231376	0.138001	0.13531	0.0679733	0.062091		239	0.382681	0.384712	0.21441	0.211693	0.109433	0.102514	0.0611601	0.0512995	0.0354802	0.0315938	0.0329411	0.0319092
239.2	1.1616	1.17489	0.704552	0.697458	0.428417	0.419443	0.241154	0.231514	0.138083	0.135394	0.0678692	0.0621303		239.2	0.382942	0.384867	0.21437	0.211795	0.109806	0.102567	0.0610378	0.0513276	0.0354609	0.0316115	0.0327256	0.0319272
239.4	1.162	1.17528	0.705317	0.697784	0.428791	0.419673	0.240996	0.231652	0.138017	0.135478	0.0682419	0.0621696		239.4	0.383273	0.385021	0.214441	0.211897	0.109572	0.102621	0.0608411	0.0513556	0.0354891	0.0316291	0.0323835	0.0319452
239.6	1.16207	1.17567	0.705334	0.698109	0.429046	0.419904	0.240757	0.23179	0.137992	0.135562	0.0681316	0.0622089		239.6	0.383761	0.385176	0.214101	0.211998	0.109757	0.102675	0.0608326	0.0513837	0.0359463	0.0316468	0.0321383	0.0319632
239.8	1.16179	1.17605	0.705151	0.698435	0.428955	0.420135	0.24055	0.231928	0.138323	0.135646	0.0677877	0.0622481		239.8	0.383792	0.38533	0.21379	0.2121	0.110083	0.102728	0.0603433	0.0514117	0.0361518	0.0316644	0.0317531	0.0319812
240	1.16255	1.17644	0.705538	0.698759	0.429181	0.420365	0.240894	0.232066	0.138917	0.13573	0.0677688	0.0622874		240	0.384229	0.385484	0.213941	0.212201	0.110498	0.102782	0.0606921	0.0514397	0.0361887	0.031682	0.0316097	0.0319992
240.2	1.16226	1.17682	0.704893	0.699084	0.429079	0.420596	0.240493	0.232204	0.139192	0.135814	0.0674394	0.0623266		240.2	0.384618	0.385638	0.214303	0.212303	0.110895	0.102836	0.0608821	0.0514677	0.0359276	0.0316996	0.0317018	0.0320172
240.4	1.16256	1.17721	0.705145	0.699408	0.428911	0.420826	0.240294	0.232342	0.139606	0.135897	0.0672481	0.0623658		240.4	0.384562	0.385791	0.21461	0.212404	0.11075	0.102889	0.0607657	0.0514956	0.0357661	0.0317172	0.0315298	0.0320351
240.6	1.16372	1.17759	0.706029	0.699732	0.429417	0.421056	0.241193	0.232479	0.140281	0.135981	0.0679958	0.062405		240.6	0.38487	0.385945	0.21447	0.212505	0.110451	0.102943	0.060684	0.0515236	0.0348187	0.0317348	0.0312117	0.0320531
240.8	1.16456	1.17798	0.706825	0.700056	0.430044	0.421286	0.241509	0.232617	0.140608	0.136065	0.0684999	0.0624442		240.8	0.385588	0.386098	0.214784	0.212606	0.110786	0.102996	0.0610934	0.0515515	0.0346741	0.0317524	0.0311643	0.032071
241	1.16521	1.17836	0.707816	0.700379	0.43025	0.421516	0.241691	0.232754	0.140649	0.136148	0.0687706	0.0624834		241	0.385799	0.386251	0.214609	0.212707	0.109895	0.103049	0.0609253	0.0515794	0.0347543	0.0317699	0.0309748	0.0320889
241.2	1.1659	1.17874	0.708499	0.700703	0.430168	0.421745	0.24197	0.232892	0.14093	0.136232	0.0685929	0.0625225		241.2	0.386315	0.386404	0.214804	0.212808	0.110176	0.103103	0.0610405	0.0516073	0.0345958	0.0317875	0.0311151	0.0321069
241.4	1.16625	1.17912	0.708608	0.701025	0.42996	0.421975	0.241508	0.233029	0.140313	0.136316	0.0681275	0.0625616		241.4	0.386662	0.386557	0.214507	0.212909	0.110181	0.103156	0.060567	0.0516352	0.0345866	0.031805	0.0308998	0.0321248
241.6	1.16715	1.17951	0.709078	0.701348	0.430129	0.422204	0.241953	0.233166	0.141035	0.136399	0.0689504	0.0626007		241.6	0.386679	0.38671	0.214478	0.21301	0.110369	0.103209	0.0608803	0.051663	0.0349373	0.0318225	0.030795	0.0321427
241.8	1.16772	1.17989	0.709222	0.70167	0.430393	0.422433	0.242144	0.233303	0.140837	0.136483	0.0686661	0.0626398		241.8	0.387181	0.386862	0.214817	0.21311	0.110259	0.103263	0.0608103	0.0516909	0.0348863	0.0318401	0.0306319	0.0321605
242	1.16853	1.18027	0.710183	0.701992	0.431194	0.422662	0.242501	0.233441	0.141568	0.136566	0.0692229	0.0626789		242	0.386917	0.387014	0.215051	0.213211	0.110448	0.103316	0.0608057	0.0517187	0.0352704	0.0318576	0.0307358	0.0321784
242.2	1.16874	1.18065	0.710569	0.702314	0.430973	0.422891	0.242903	0.233578	0.141449	0.13665	0.0693708	0.0627179		242.2	0.386796	0.387167	0.215433	0.213311	0.110433	0.103369	0.0609355	0.0517465	0.0355206	0.0318751	0.0305733	0.0321963
242.4	1.16866	1.18103	0.71122	0.702635	0.431017	0.42312	0.243188	0.233715	0.141521	0.136733	0.0695851	0.062757		242.4	0.386197	0.387318	0.215115	0.213412	0.109932	0.103422	0.0606827	0.0517743	0.0349703	0.0318925	0.0302174	0.0322141
242.6	1.16885	1.18141	0.711792	0.702957	0.431476	0.423348	0.243682	0.233851	0.141264	0.136816	0.0695947	0.062796		242.6	0.386762	0.38747	0.215754	0.213512	0.110117	0.103475	0.0614086	0.051802	0.0354935	0.03191	0.0302996	0.032232
242.8	1.16869	1.18178	0.7117	0.703277	0.431554	0.423577	0.244072	0.233988	0.140597	0.1369	0.0694285	0.062835		242.8	0.386839	0.387622	0.215133	0.213612	0.109865	0.103528	0.0610747	0.0518298	0.0356315	0.0319275	0.0298648	0.0322498
243	1.1687	1.18216	0.711535	0.703598	0.431736	0.423805	0.244054	0.234125	0.140612	0.136983	0.0692003	0.062874		243	0.387782	0.387773	0.216184	0.213712	0.110355	0.103581	0.0612227	0.0518575	0.0366618	0.0319449	0.0306881	0.0322676
243.2	1.16881	1.18254	0.711914	0.703918	0.432421	0.424033	0.244492	0.234262	0.141071	0.137066	0.069124	0.0629129		243.2	0.388151	0.387925	0.216314	0.213813	0.110677	0.103634	0.061705	0.0518852	0.0370324	0.0319624	0.0305855	0.0322854
243.4	1.16912	1.18292	0.712262	0.704238	0.432369	0.424261	0.244123	0.234398	0.140749	0.137149	0.0691129	0.0629519		243.4	0.388197	0.388076	0.216679	0.213912	0.110342	0.103687	0.0620507	0.0519129	0.0371157	0.0319798	0.030402	0.0323032
243.6	1.16918	1.18329	0.712012	0.704558	0.432205	0.424489	0.243549	0.234535	0.140762	0.137233	0.0689527	0.0629908		243.6	0.388289	0.388227	0.217081	0.214012	0.110635	0.10374	0.0619946	0.0519405	0.03749	0.0319972	0.0307528	0.032321
243.8	1.1695	1.18367	0.711788	0.704877	0.433361	0.424716	0.243655	0.234671	0.141024	0.137316	0.0690766	0.0630297		243.8	0.388255	0.388377	0.217779	0.214112	0.111128	0.103793	0.062152	0.0519682	0.0378384	0.0320146	0.031089	0.0323388
244	1.17061	1.18404	0.712266	0.705196	0.433873	0.424944	0.244046	0.234808	0.141605	0.137399	0.0690666	0.0630686		244	0.38854	0.388528	0.218544	0.214212	0.111821	0.103846	0.0621764	0.0519958	0.0375889	0.032032	0.0315411	0.0323565
244.2	1.17044	1.18442	0.71168	0.705515	0.433811	0.425171	0.243958	0.234944	0.141416	0.137482	0.0685037	0.0631075		244.2	0.389166	0.388679	0.218909	0.214312	0.112116	0.103899	0.0625157	0.0520234	0.0379282	0.0320494	0.0322874	0.0323743
244.4	1.17157	1.18479	0.712587	0.705834	0.434317	0.425398	0.244212	0.23508	0.141596	0.137565	0.068728	0.0631464		244.4	0.389532	0.388829	0.218726	0.214411	0.111933	0.103951	0.0626891	0.052051	0.0377459	0.0320668	0.0323352	0.032392
244.6	1.1721	1.18517	0.712814	0.706152	0.434579	0.425626	0.244162	0.235216	0.141294	0.137648	0.068849	0.0631852		244.6	0.390063	0.388979	0.218429	0.214511	0.112193	0.104004	0.0629211	0.0520786	0.0376345	0.0320841	0.0330881	0.0324097
244.8	1.17212	1.18554	0.713216	0.70647	0.434668	0.425852	0.243748	0.235353	0.141174	0.137731	0.068716	0.0632241		244.8	0.390298	0.389129	0.218388	0.21461	0.112127	0.104057	0.0630263	0.0521062	0.037747	0.0321015	0.0331905	0.0324274
245	1.17272	1.18591	0.713805	0.706788	0.434649	0.426079	0.243829	0.235489	0.14104	0.137813	0.0685217	0.0632629		245	0.390211	0.389279	0.218069	0.214709	0.111999	0.104109	0.06284	0.0521337	0.0375858	0.0321188	0.0335443	0.0324452
245.2	1.17307	1.18628	0.714227	0.707105	0.434762	0.426306	0.24374	0.235624	0.141166	0.137896	0.0684315	0.0633017		245.2	0.39057	0.389428	0.217676	0.214808	0.112525	0.104162	0.0630432	0.0521612	0.0373863	0.0321361	0.0337902	0.0324629
245.4	1.17361	1.18666	0.714355	0.707422	0.434672	0.426532	0.2433	0.23576	0.140669	0.137979	0.0683194	0.0633404		245.4	0.390674	0.389578	0.217132	0.214908	0.112231	0.104215	0.0625579	0.0521887	0.0376801	0.0321535	0.0334949	0.0324805
245.6	1.17413	1.18703	0.714684	0.707739	0.435079	0.426759	0.244083	0.235896	0.141393	0.138062	0.0686973	0.0633792		245.6	0.390476	0.389727	0.217137	0.215007	0.112276	0.104267	0.0627379	0.0522162	0.0374669	0.0321708	0.0336151	0.0324982
245.8	1.17502	1.1874	0.715422	0.708056	0.435739	0.426985	0.24464	0.236032	0.142	0.138145	0.0687701	0.0634179		245.8	0.390454	0.389876	0.216903	0.215106	0.111869	0.10432	0.0623603	0.0522437	0.0369495	0.0321881	0.0335888	0.0325159
246	1.17562	1.18777	0.71622	0.708372	0.436459	0.427211	0.245047	0.236168	0.142736	0.138227	0.0691512	0.0634567		246	0.39005	0.390025	0.216866	0.215204	0.112004	0.104372	0.0624258	0.0522711	0.0369159	0.0322054	0.0337984	0.0325335
246.2	1.17638	1.18814	0.716679	0.708688	0.437075	0.427437	0.245994	0.236303	0.142995	0.13831	0.0696284	0.0634954		246.2	0.389801	0.390174	0.216739	0.215303	0.111979	0.104424	0.0620277	0.0522985	0.0363311	0.0322226	0.0335215	0.0325512
246.4	1.17734	1.18851	0.717348	0.709004	0.437725	0.427662	0.246926	0.236439	0.143438	0.138392	0.0700691	0.063534		246.4	0.389833	0.390323	0.215933	0.215402	0.111761	0.104477	0.0618191	0.052326	0.0359259	0.0322399	0.0329407	0.0325688
246.6	1.1775	1.18888	0.717326	0.709319	0.437014	0.427888	0.246848	0.236574	0.14298	0.138475	0.0694814	0.0635727		246.6	0.390527	0.390471	0.216189	0.215501	0.112005	0.104529	0.0622468	0.0523533	0.0359725	0.0322571	0.0325876	0.0325864
246.8	1.1779	1.18924	0.717678	0.709634	0.437274	0.428113	0.24722	0.236709	0.143014	0.138558	0.0692742	0.0636114		246.8	0.390425	0.390619	0.216183	0.215599	0.112047	0.104581	0.0616776	0.0523807	0.035785	0.0322744	0.0322072	0.032604
247	1.17869	1.18961	0.717931	0.709949	0.437385	0.428339	0.247008	0.236845	0.143231	0.13864	0.0690288	0.06365		247	0.391019	0.390768	0.217302	0.215697	0.112178	0.104634	0.062179	0.0524081	0.0361233	0.0322916	0.0321426	0.0326216
247.2	1.17968	1.18998	0.718849	0.710264	0.437765	0.428564	0.247128	0.23698	0.143801	0.138722	0.069404	0.0636886		247.2	0.391062	0.390916	0.217443	0.215796	0.112176	0.104686	0.0626476	0.0524354	0.0361251	0.0323088	0.031776	0.0326392
247.4	1.18024	1.19035	0.719188	0.710578	0.437714	0.428789	0.246454	0.237115	0.143471	0.138805	0.0692815	0.0637272		247.4	0.391411	0.391063	0.21806	0.215894	0.112212	0.104738	0.0625293	0.0524627	0.0361744	0.032326	0.0316618	0.0326568
247.6	1.18103	1.19071	0.71967	0.710892	0.438137	0.429014	0.246226	0.23725	0.143702	0.138887	0.0692326	0.0637658		247.6	0.391484	0.391211	0.217946	0.215992	0.111875	0.10479	0.0620856	0.05249	0.0362565	0.0323432	0.0317924	0.0326743
247.8	1.18171	1.19108	0.719843	0.711206	0.438952	0.429238	0.246279	0.237385	0.143907	0.13897	0.0695498	0.0638044		247.8	0.39162	0.391359	0.218321	0.21609	0.112162	0.104842	0.0621276	0.0525173	0.0365432	0.0323604	0.0319577	0.0326919
248	1.18239	1.19144	0.720277	0.711519	0.4392	0.429463	0.246778	0.23752	0.143835	0.139052	0.0693625	0.0638429		248	0.39203	0.391506	0.218548	0.216188	0.112409	0.104894	0.062251	0.0525446	0.0370229	0.0323776	0.0322916	0.0327094
248.2	1.18231	1.19181	0.720371	0.711832	0.438724	0.429687	0.246358	0.237655	0.143134	0.139134	0.069149	0.0638815		248.2	0.392533	0.391653	0.218536	0.216286	0.112674	0.104946	0.0630213	0.0525718	0.0375926	0.0323947	0.0324841	0.032727
248.4	1.18301	1.19217	0.720967	0.712145	0.438853	0.429911	0.246357	0.23779	0.142966	0.139216	0.0694221	0.06392		248.4	0.392331	0.3918	0.218205	0.216384	0.112899	0.104998	0.0630171	0.0525991	0.0376341	0.0324119	0.03179	0.0327445
248.6	1.18304	1.19254	0.720952	0.712458	0.438651	0.430136	0.24593	0.237924	0.14253	0.139298	0.069377	0.0639585		248.6	0.392255	0.391947	0.218335	0.216482	0.113181	0.10505	0.0630807	0.0526263	0.0380867	0.0324291	0.0317726	0.032762
248.8	1.18324	1.1929	0.721699	0.71277	0.438759	0.430359	0.24638	0.238059	0.143053	0.139381	0.0692186	0.063997		248.8	0.392624	0.392094	0.218658	0.21658	0.113244	0.105102	0.0632392	0.0526535	0.0385776	0.0324462	0.031571	0.0327795
249	1.18371	1.19326	0.72228	0.713082	0.438797	0.430583	0.246584	0.238194	0.143327	0.139463	0.0695114	0.0640354		249	0.392682	0.39224	0.218734	0.216677	0.113315	0.105154	0.0634827	0.0526806	0.03871	0.0324633	0.0315863	0.032797
249.2	1.18374	1.19362	0.722872	0.713394	0.438966	0.430807	0.246645	0.238328	0.142931	0.139545	0.0696917	0.0640739		249.2	0.393289	0.392386	0.219468	0.216775	0.113664	0.105206	0.0642149	0.0527078	0.0393703	0.0324804	0.0317403	0.0328145
249.4	1.18442	1.19399	0.723485	0.713706	0.439582	0.43103	0.247137	0.238463	0.143261	0.139627	0.0699954	0.0641123		249.4	0.393718	0.392533	0.219498	0.216872	0.113848	0.105258	0.0638927	0.0527349	0.0399299	0.0324975	0.0317676	0.0328319
249.6	1.18459	1.19435	0.723402	0.714017	0.440298	0.431254	0.247622	0.238597	0.143321	0.139709	0.0698063	0.0641507		249.6	0.393748	0.392679	0.219417	0.21697	0.113639	0.105309	0.0637018	0.052762	0.0398796	0.0325146	0.0319849	0.0328494
249.8	1.18556	1.19471	0.723948	0.714328	0.441015	0.431477	0.248218	0.238731	0.143712	0.139791	0.0703654	0.0641891		249.8	0.3937	0.392824	0.219529	0.217067	0.113603	0.105361	0.0636678	0.0527891	0.03992	0.0325317	0.0323152	0.0328668
250	1.18593	1.19507	0.723585	0.714639	0.441259	0.4317	0.248176	0.238865	0.143363	0.139872	0.0701049	0.0642275		250	0.394315	0.39297	0.219873	0.217164	0.113905	0.105413	0.0638019	0.0528162	0.039927	0.0325487	0.0320402	0.0328843
250.2	1.1865	1.19543	0.723664	0.714949	0.441296	0.431923	0.248424	0.239	0.1432	0.139954	0.0697496	0.0642659		250.2	0.394486	0.393116	0.220017	0.217261	0.114127	0.105465	0.0635654	0.0528433	0.0396919	0.0325658	0.0318793	0.0329017
250.4	1.18694	1.19579	0.723614	0.715259	0.440977	0.432146	0.248106	0.239134	0.142807	0.140036	0.0699694	0.0643042		250.4	0.394532	0.393261	0.220041	0.217358	0.114164	0.105516	0.0631824	0.0528703	0.0394021	0.0325828	0.0316695	0.0329191
250.6	1.18704	1.19615	0.723446	0.715569	0.440465	0.432368	0.247985	0.239268	0.142861	0.140118	0.0696121	0.0643425		250.6	0.395208	0.393406	0.220786	0.217455	0.114323	0.105568	0.063245	0.0528974	0.039225	0.0325999	0.0318226	0.0329365
250.8	1.18751	1.1965	0.722983	0.715878	0.440552	0.432591	0.247627	0.239401	0.142978	0.1402	0.0694865	0.0643808		250.8	0.395209	0.393551	0.220874	0.217552	0.114362	0.105619	0.062811	0.0529244	0.0389607	0.0326169	0.0318003	0.0329539
251	1.18775	1.19686	0.723095	0.716188	0.44059	0.432813	0.247343	0.239535	0.143272	0.140281	0.0697448	0.0644191		251	0.395116	0.393696	0.221081	0.217649	0.114261	0.105671	0.0624464	0.0529514	0.0390061	0.0326339	0.031878	0.0329713
251.2	1.18789	1.19722	0.723216	0.716497	0.440712	0.433035	0.247438	0.239669	0.143205	0.140363	0.0698075	0.0644574		251.2	0.394541	0.393841	0.220675	0.217746	0.113684	0.105722	0.0618456	0.0529784	0.0384283	0.0326509	0.0316838	0.0329886
251.4	1.18847	1.19758	0.723717	0.716805	0.440961	0.433258	0.247358	0.239803	0.143351	0.140445	0.0701962	0.0644957		251.4	0.394204	0.393986	0.220812	0.217842	0.113472	0.105774	0.0610313	0.0530053	0.0379726	0.0326679	0.0321019	0.033006
251.6	1.189	1.19793	0.72388	0.717114	0.441047	0.433479	0.247568	0.239936	0.143772	0.140526	0.0706201	0.0645339		251.6	0.393223	0.39413	0.220237	0.217939	0.112623	0.105825	0.060726	0.0530323	0.0373915	0.0326849	0.0322254	0.0330233
251.8	1.18916	1.19829	0.724486	0.717422	0.4416	0.433701	0.248062	0.24007	0.144231	0.140608	0.0713112	0.0645721		251.8	0.393457	0.394274	0.220666	0.218035	0.113011	0.105876	0.0610909	0.0530592	0.03751	0.0327018	0.0331533	0.0330407
252	1.18952	1.19864	0.724927	0.71773	0.442062	0.433923	0.248416	0.240204	0.144804	0.140689	0.07149	0.0646103		252	0.393709	0.394418	0.220657	0.218132	0.113117	0.105928	0.0613252	0.0530861	0.037589	0.0327188	0.0332227	0.033058
252.2	1.18979	1.199	0.725212	0.718038	0.441524	0.434144	0.248484	0.240337	0.145207	0.140771	0.0720341	0.0646485		252.2	0.393018	0.394562	0.220751	0.218228	0.113056	0.105979	0.061375	0.053113	0.0373345	0.0327358	0.0330077	0.0330753
252.4	1.19035	1.19935	0.725206	0.718345	0.441748	0.434366	0.249078	0.24047	0.145645	0.140852	0.0724695	0.0646867		252.4	0.392706	0.394706	0.220727	0.218324	0.112849	0.10603	0.0615572	0.0531398	0.0372009	0.0327527	0.0330423	0.0330926
252.6	1.1906	1.19971	0.725175	0.718652	0.44159	0.434587	0.249223	0.240604	0.146127	0.140934	0.0722142	0.0647249		252.6	0.393097	0.39485	0.221011	0.21842	0.112996	0.106081	0.0616412	0.0531667	0.0376948	0.0327696	0.0333911	0.0331099
252.8	1.19103	1.20006	0.726087	0.718959	0.442297	0.434808	0.249978	0.240737	0.146829	0.141015	0.0722605	0.064763		252.8	0.393738	0.394993	0.221456	0.218516	0.11316	0.106132	0.0616014	0.0531935	0.0379755	0.0327865	0.0340537	0.0331272
253	1.19115	1.20041	0.726222	0.719265	0.442492	0.435029	0.25013	0.24087	0.146611	0.141096	0.0723107	0.0648011		253	0.394006	0.395137	0.22159	0.218612	0.113131	0.106184	0.0618293	0.0532203	0.0383091	0.0328034	0.034222	0.0331445
253.2	1.19155	1.20076	0.726998	0.719572	0.44329	0.435249	0.250936	0.241003	0.146612	0.141177	0.0722264	0.0648392		253.2	0.394218	0.39528	0.221729	0.218708	0.11325	0.106235	0.0615943	0.0532471	0.038345	0.0328203	0.0343968	0.0331617
253.4	1.19196	1.20112	0.727161	0.719878	0.444103	0.43547	0.251209	0.241136	0.146927	0.141259	0.0718169	0.0648773		253.4	0.394636	0.395423	0.221224	0.218804	0.113441	0.106286	0.0616133	0.0532739	0.0385748	0.0328372	0.0347179	0.033179
253.6	1.19174	1.20147	0.727282	0.720183	0.443696	0.435691	0.250726	0.241269	0.146303	0.14134	0.0709591	0.0649154		253.6	0.39484	0.395566	0.221201	0.2189	0.113361	0.106337	0.0618766	0.0533007	0.038507	0.0328541	0.034792	0.0331962
253.8	1.19237	1.20182	0.727639	0.720489	0.443908	0.435911	0.250947	0.241402	0.145908	0.141421	0.0707175	0.0649534		253.8	0.395439	0.395708	0.221007	0.218995	0.113425	0.106388	0.0622171	0.0533274	0.0382012	0.0328709	0.0345777	0.0332135
254	1.19267	1.20217	0.727085	0.720794	0.443491	0.436131	0.250084	0.241534	0.145068	0.141502	0.0699027	0.0649915		254	0.396328	0.395851	0.221168	0.219091	0.113885	0.106439	0.0627248	0.0533541	0.0383808	0.0328878	0.0343108	0.0332307
254.2	1.19329	1.20252	0.727692	0.721099	0.443882	0.436351	0.250078	0.241667	0.144918	0.141583	0.0701856	0.0650295		254.2	0.397119	0.395993	0.221211	0.219186	0.113884	0.10649	0.0628268	0.0533808	0.0382357	0.0329046	0.034335	0.0332479
254.4	1.1937	1.20287	0.72789	0.721404	0.443814	0.436571	0.249628	0.2418	0.144497	0.141664	0.0705111	0.0650675		254.4	0.397433	0.396135	0.221203	0.219282	0.113898	0.10654	0.0627644	0.0534075	0.0379658	0.0329215	0.03408	0.0332651
254.6	1.19419	1.20322	0.727852	0.721708	0.443708	0.436791	0.249571	0.241932	0.144257	0.141745	0.0699005	0.0651055		254.6	0.397976	0.396277	0.221062	0.219377	0.114113	0.106591	0.0631614	0.0534342	0.0376983	0.0329383	0.0336912	0.0332823
254.8	1.19413	1.20357	0.727614	0.722012	0.443584	0.43701	0.24885	0.242065	0.143752	0.141826	0.0694709	0.0651435		254.8	0.39824	0.396419	0.220692	0.219472	0.114451	0.106642	0.0631118	0.0534609	0.0376459	0.0329551	0.0331333	0.0332995
255	1.19447	1.20391	0.728652	0.722316	0.444468	0.43723	0.249143	0.242197	0.144025	0.141907	0.0695329	0.0651814		255	0.398072	0.396561	0.220358	0.219567	0.114139	0.106693	0.0627689	0.0534875	0.0372845	0.0329719	0.0325667	0.0333166
255.2	1.19527	1.20426	0.729146	0.722619	0.444877	0.437449	0.248946	0.24233	0.143706	0.141988	0.0697458	0.0652194		255.2	0.397775	0.396703	0.220059	0.219662	0.113636	0.106743	0.0627684	0.0535141	0.0365769	0.0329887	0.0320444	0.0333338
255.4	1.19589	1.20461	0.729885	0.722923	0.445475	0.437668	0.248723	0.242462	0.14404	0.142069	0.0697815	0.0652573		255.4	0.397987	0.396844	0.220557	0.219757	0.113818	0.106794	0.0631279	0.0535407	0.0363363	0.0330054	0.0324136	0.0333509
255.6	1.19658	1.20496	0.73018	0.723226	0.445584	0.437887	0.249077	0.242594	0.144186	0.14215	0.06987	0.0652952		255.6	0.398364	0.396985	0.22051	0.219852	0.113528	0.106845	0.0630948	0.0535673	0.0360595	0.0330222	0.0317901	0.0333681
255.8	1.19672	1.2053	0.731218	0.723528	0.445529	0.438106	0.248969	0.242726	0.143925	0.14223	0.0696599	0.0653331		255.8	0.399139	0.397126	0.220846	0.219947	0.113963	0.106895	0.0635466	0.0535939	0.0362709	0.033039	0.0320766	0.0333852
256	1.19704	1.20565	0.731727	0.723831	0.445517	0.438325	0.24906	0.242858	0.144118	0.142311	0.0697593	0.0653709		256	0.399296	0.397267	0.221225	0.220042	0.114133	0.106946	0.0637432	0.0536204	0.0362164	0.0330557	0.0314598	0.0334023
256.2	1.19761	1.20599	0.731605	0.724133	0.445552	0.438543	0.249279	0.24299	0.144281	0.142392	0.0700189	0.0654088		256.2	0.399023	0.397408	0.221709	0.220136	0.114056	0.106996	0.063973	0.0536469	0.0363933	0.0330725	0.0316896	0.0334194
256.4	1.19825	1.20634	0.731969	0.724435	0.445942	0.438762	0.249986	0.243122	0.144601	0.142473	0.070223	0.0654466		256.4	0.399122	0.397549	0.222125	0.220231	0.114405	0.107047	0.0634915	0.0536734	0.0365171	0.0330892	0.0318784	0.0334365
256.6	1.19879	1.20668	0.732557	0.724737	0.445993	0.43898	0.250696	0.243254	0.145112	0.142553	0.0701818	0.0654844		256.6	0.399298	0.397689	0.222186	0.220325	0.114183	0.107097	0.0628889	0.0536999	0.0368509	0.0331059	0.0316461	0.0334536
256.8	1.19902	1.20702	0.733159	0.725038	0.446581	0.439198	0.25107	0.243386	0.145451	0.142634	0.070229	0.0655223		256.8	0.399539	0.39783	0.222778	0.22042	0.114172	0.107148	0.0624427	0.0537264	0.0369788	0.0331226	0.0320504	0.0334706
257	1.19958	1.20737	0.733892	0.725339	0.447558	0.439416	0.25151	0.243518	0.145839	0.142714	0.0706422	0.06556		257	0.399273	0.39797	0.222987	0.220514	0.114166	0.107198	0.0626039	0.0537529	0.0374055	0.0331393	0.0321292	0.0334877
257.2	1.19994	1.20771	0.734654	0.72564	0.4485	0.439634	0.252395	0.243649	0.14675	0.142795	0.0711576	0.0655978		257.2	0.399011	0.39811	0.222928	0.220608	0.113952	0.107249	0.0622132	0.0537793	0.0371687	0.033156	0.0321244	0.0335048
257.4	1.19985	1.20805	0.734793	0.72594	0.448244	0.439852	0.252513	0.243781	0.146392	0.142875	0.0719044	0.0656356		257.4	0.399972	0.39825	0.223283	0.220703	0.114556	0.107299	0.0628738	0.0538057	0.0377377	0.0331726	0.0326495	0.0335218
257.6	1.20055	1.2084	0.736079	0.726241	0.44883	0.440069	0.253285	0.243912	0.146436	0.142956	0.0729579	0.0656733		257.6	0.400298	0.398389	0.223373	0.220797	0.114696	0.107349	0.0635285	0.0538322	0.0378863	0.0331893	0.0327919	0.0335388
257.8	1.20087	1.20874	0.735916	0.726541	0.448988	0.440287	0.253567	0.244044	0.146429	0.143036	0.073246	0.065711		257.8	0.400829	0.398529	0.223277	0.220891	0.114909	0.107399	0.0636907	0.0538585	0.0379948	0.0332059	0.0326182	0.0335558
258	1.20122	1.20908	0.735876	0.72684	0.448803	0.440504	0.253663	0.244175	0.146325	0.143116	0.0736332	0.0657487		258	0.400911	0.398668	0.223538	0.220985	0.115266	0.10745	0.063826	0.0538849	0.0383061	0.0332226	0.0331575	0.0335729
258.2	1.20144	1.20942	0.736467	0.72714	0.449453	0.440721	0.254326	0.244306	0.146894	0.143197	0.074518	0.0657864		258.2	0.401533	0.398808	0.223995	0.221078	0.115547	0.1075	0.0641112	0.0539113	0.0386207	0.0332392	0.0337817	0.0335898
258.4	1.20184	1.20976	0.736218	0.727439	0.449312	0.440938	0.254039	0.244438	0.146725	0.143277	0.0743421	0.065824		258.4	0.401564	0.398947	0.223792	0.221172	0.116144	0.10755	0.0646052	0.0539376	0.0388359	0.0332558	0.0342557	0.0336068
258.6	1.20252	1.2101	0.736426	0.727738	0.449734	0.441155	0.254414	0.244569	0.146978	0.143357	0.07453	0.0658617		258.6	0.401995	0.399086	0.224218	0.221266	0.116565	0.1076	0.0650517	0.0539639	0.039028	0.0332724	0.0342295	0.0336238
258.8	1.20194	1.21044	0.736003	0.728037	0.449209	0.441372	0.253898	0.2447	0.146694	0.143437	0.0739027	0.0658993		258.8	0.402494	0.399224	0.224417	0.221359	0.116946	0.10765	0.0655079	0.0539902	0.0397653	0.033289	0.0344806	0.0336408
259	1.20217	1.21078	0.73652	0.728335	0.449291	0.441589	0.253937	0.244831	0.14707	0.143518	0.0738245	0.0659369		259	0.40226	0.399363	0.223833	0.221453	0.116483	0.1077	0.0653224	0.0540165	0.0394556	0.0333056	0.0343004	0.0336577
259.2	1.20257	1.21111	0.736868	0.728633	0.449404	0.441805	0.253607	0.244962	0.1466	0.143598	0.0738474	0.0659745		259.2	0.402215	0.399501	0.224312	0.221546	0.116688	0.10775	0.065263	0.0540428	0.0395707	0.0333222	0.0343779	0.0336747
259.4	1.20265	1.21145	0.736472	0.728931	0.448651	0.442021	0.253284	0.245093	0.146517	0.143678	0.0731946	0.0660121		259.4	0.402774	0.39964	0.224626	0.22164	0.116867	0.1078	0.0654016	0.054069	0.0397504	0.0333388	0.0346847	0.0336916
259.6	1.20331	1.21179	0.73631	0.729229	0.448627	0.442238	0.253281	0.245223	0.146317	0.143758	0.0725893	0.0660497		259.6	0.403196	0.399778	0.224956	0.221733	0.117034	0.10785	0.065401	0.0540953	0.0398166	0.0333553	0.0347938	0.0337085
259.8	1.20302	1.21213	0.736105	0.729526	0.448177	0.442454	0.252513	0.245354	0.145688	0.143838	0.0717273	0.0660872		259.8	0.403197	0.399916	0.22472	0.221826	0.11698	0.1079	0.0656487	0.0541215	0.0395468	0.0333719	0.0343495	0.0337254
260	1.20333	1.21246	0.736273	0.729823	0.448802	0.442669	0.252424	0.245485	0.145938	0.143918	0.0714069	0.0661248		260	0.402808	0.400054	0.224813	0.221919	0.116816	0.10795	0.0653703	0.0541477	0.0392945	0.0333884	0.0336885	0.0337423
260.2	1.20343	1.2128	0.735868	0.73012	0.448827	0.442885	0.251933	0.245615	0.145835	0.143998	0.0710585	0.0661623		260.2	0.401977	0.400192	0.224407	0.222013	0.116401	0.107999	0.0646814	0.0541739	0.0388248	0.0334049	0.033169	0.0337592
260.4	1.20405	1.21313	0.736479	0.730417	0.448926	0.443101	0.252521	0.245746	0.145995	0.144078	0.0707925	0.0661998		260.4	0.401704	0.400329	0.224693	0.222105	0.11635	0.108049	0.0644915	0.0542	0.0387284	0.0334214	0.033207	0.0337761
260.6	1.20448	1.21347	0.73667	0.730713	0.449227	0.443316	0.252151	0.245876	0.145709	0.144157	0.0701303	0.0662373		260.6	0.401453	0.400467	0.224363	0.222198	0.11557	0.108099	0.0644699	0.0542262	0.0381299	0.0334379	0.0328668	0.033793
260.8	1.20537	1.2138	0.737046	0.731009	0.450231	0.443532	0.252127	0.246007	0.146008	0.144237	0.0702157	0.0662747		260.8	0.401364	0.400604	0.224435	0.222291	0.115769	0.108149	0.0644132	0.0542523	0.0379524	0.0334544	0.0325965	0.0338099
261	1.20661	1.21414	0.737692	0.731305	0.451699	0.443747	0.252716	0.246137	0.145834	0.144317	0.0707802	0.0663122		261	0.401792	0.400741	0.224487	0.222384	0.116021	0.108198	0.0647409	0.0542784	0.0378769	0.0334709	0.0327554	0.0338267
261.2	1.20723	1.21447	0.7381	0.7316	0.452406	0.443962	0.253518	0.246267	0.145724	0.144397	0.0715807	0.0663496		261.2	0.401901	0.400878	0.22404	0.222477	0.115997	0.108248	0.0642626	0.0543045	0.0375021	0.0334874	0.0328643	0.0338436
261.4	1.20744	1.2148	0.738673	0.731896	0.452191	0.444177	0.253788	0.246398	0.145001	0.144476	0.0721323	0.066387		261.4	0.402778	0.401015	0.22391	0.222569	0.116326	0.108297	0.0645421	0.0543305	0.0375583	0.0335038	0.032857	0.0338604
261.6	1.20808	1.21514	0.739609	0.732191	0.453393	0.444391	0.254491	0.246528	0.145055	0.144556	0.0726041	0.0664244		261.6	0.402853	0.401151	0.223828	0.222662	0.116209	0.108347	0.064776	0.0543566	0.0377281	0.0335203	0.0327443	0.0338772
261.8	1.20836	1.21547	0.739349	0.732485	0.453201	0.444606	0.254503	0.246658	0.145024	0.144636	0.0723314	0.0664618		261.8	0.402765	0.401288	0.223796	0.222754	0.116167	0.108396	0.0638723	0.0543826	0.0374024	0.0335367	0.0324249	0.033894
262	1.20855	1.2158	0.739353	0.73278	0.453435	0.44482	0.254657	0.246788	0.14451	0.144715	0.072519	0.0664992		262	0.403035	0.401424	0.223967	0.222846	0.116249	0.108446	0.0640944	0.0544087	0.0373064	0.0335531	0.0329434	0.0339108
262.2	1.20895	1.21613	0.73951	0.733074	0.453536	0.445035	0.255283	0.246917	0.144565	0.144795	0.0730356	0.0665365		262.2	0.403734	0.40156	0.224658	0.222939	0.116714	0.108495	0.0644935	0.0544347	0.038083	0.0335695	0.0336171	0.0339276
262.4	1.20959	1.21646	0.739891	0.733368	0.453126	0.445249	0.255399	0.247047	0.144335	0.144874	0.0728051	0.0665739		262.4	0.40422	0.401696	0.224483	0.223031	0.116838	0.108545	0.0643758	0.0544607	0.038078	0.033586	0.0335994	0.0339444
262.6	1.21013	1.21679	0.7404	0.733662	0.452793	0.445463	0.256021	0.247177	0.144736	0.144954	0.072996	0.0666112		262.6	0.403977	0.401832	0.224815	0.223123	0.116134	0.108594	0.0641565	0.0544866	0.0380007	0.0336024	0.0331567	0.0339611
262.8	1.20979	1.21712	0.740431	0.733955	0.452116	0.445677	0.255816	0.247307	0.144704	0.145033	0.0723614	0.0666485		262.8	0.404376	0.401968	0.225178	0.223215	0.116272	0.108643	0.064316	0.0545126	0.0385493	0.0336187	0.0336644	0.0339779
263	1.21043	1.21745	0.741621	0.734248	0.452163	0.445891	0.25618	0.247436	0.145263	0.145113	0.0730135	0.0666857		263	0.404361	0.402104	0.225456	0.223307	0.115754	0.108693	0.0639504	0.0545385	0.038033	0.0336351	0.0339445	0.0339946
263.2	1.21057	1.21778	0.741635	0.734541	0.452207	0.446104	0.255828	0.247566	0.145438	0.145192	0.0726387	0.066723		263.2	0.405094	0.402239	0.226507	0.223399	0.116237	0.108742	0.064246	0.0545645	0.0386753	0.0336515	0.034654	0.0340114
263.4	1.21069	1.21811	0.741387	0.734834	0.451343	0.446318	0.255512	0.247695	0.146128	0.145271	0.0722781	0.0667603		263.4	0.405295	0.402374	0.226794	0.223491	0.115821	0.108791	0.0643858	0.0545904	0.0383743	0.0336678	0.0350082	0.0340281
263.6	1.2104	1.21844	0.740831	0.735126	0.451155	0.446531	0.255063	0.247825	0.145958	0.145351	0.0712027	0.0667975		263.6	0.405138	0.40251	0.227234	0.223582	0.115674	0.10884	0.064226	0.0546162	0.0381616	0.0336842	0.0349846	0.0340448
263.8	1.21077	1.21877	0.740859	0.735418	0.450672	0.446744	0.255028	0.247954	0.146193	0.14543	0.0711164	0.0668347		263.8	0.405256	0.402645	0.22716	0.223674	0.115071	0.10889	0.0639014	0.0546421	0.038237	0.0337005	0.0346154	0.0340615
264	1.21094	1.21909	0.741198	0.73571	0.450931	0.446957	0.254922	0.248083	0.146615	0.145509	0.0710524	0.0668719		264	0.405605	0.402779	0.227534	0.223765	0.115776	0.108939	0.064194	0.0546679	0.0385593	0.0337168	0.0350562	0.0340782
264.2	1.21148	1.21942	0.741731	0.736001	0.450904	0.44717	0.254803	0.248213	0.146451	0.145588	0.0713033	0.0669091		264.2	0.405912	0.402914	0.227804	0.223857	0.116167	0.108988	0.0642188	0.0546938	0.038842	0.0337332	0.0351278	0.0340949
264.4	1.21234	1.21975	0.741905	0.736293	0.450927	0.447383	0.255045	0.248342	0.146402	0.145667	0.0711224	0.0669462		264.4	0.406611	0.403049	0.228494	0.223948	0.116653	0.109037	0.0648812	0.0547196	0.0393797	0.0337495	0.0356292	0.0341116
264.6	1.21253	1.22007	0.742001	0.736584	0.451319	0.447596	0.254798	0.248471	0.146179	0.145746	0.0709089	0.0669834		264.6	0.406918	0.403183	0.228542	0.22404	0.116761	0.109086	0.064822	0.0547454	0.0397151	0.0337658	0.0355334	0.0341282
264.8	1.21342	1.2204	0.742792	0.736874	0.452109	0.447808	0.255393	0.2486	0.146777	0.145825	0.0715288	0.0670205		264.8	0.40752	0.403317	0.228335	0.224131	0.11752	0.109135	0.0645567	0.0547712	0.0401665	0.033782	0.0351393	0.0341449
265	1.21403	1.22072	0.742965	0.737165	0.452395	0.448021	0.255646	0.248729	0.146468	0.145905	0.0714896	0.0670576		265	0.407967	0.403452	0.228273	0.224222	0.118317	0.109184	0.0648412	0.0547969	0.0404464	0.0337983	0.0354046	0.0341615
265.2	1.21374	1.22105	0.743134	0.737455	0.452412	0.448233	0.25577	0.248858	0.146354	0.145983	0.0717711	0.0670947		265.2	0.407597	0.403585	0.227853	0.224313	0.118219	0.109233	0.064059	0.0548227	0.0407111	0.0338146	0.0347642	0.0341782
265.4	1.21349	1.22137	0.743425	0.737745	0.452339	0.448445	0.255334	0.248986	0.145934	0.146062	0.0714527	0.0671318		265.4	0.408085	0.403719	0.227597	0.224404	0.118418	0.109281	0.0642992	0.0548484	0.0409252	0.0338308	0.034534	0.0341948
265.6	1.2138	1.22169	0.743768	0.738035	0.452716	0.448657	0.255506	0.249115	0.145926	0.146141	0.0716575	0.0671689		265.6	0.408127	0.403853	0.227415	0.224495	0.118386	0.10933	0.0642415	0.0548741	0.0409421	0.0338471	0.0340439	0.0342114
265.8	1.21417	1.22202	0.743428	0.738325	0.452706	0.448869	0.255471	0.249244	0.145524	0.14622	0.0712166	0.0672059		265.8	0.407888	0.403986	0.227124	0.224586	0.118089	0.109379	0.0637522	0.0548998	0.0404518	0.0338633	0.0336588	0.034228
266	1.21406	1.22234	0.743716	0.738614	0.452901	0.44908	0.25561	0.249372	0.145243	0.146299	0.0712945	0.067243		266	0.408286	0.40412	0.226833	0.224677	0.118234	0.109428	0.0641244	0.0549255	0.0403611	0.0338795	0.0332141	0.0342446
266.2	1.21479	1.22266	0.744483	0.738903	0.453467	0.449292	0.256386	0.249501	0.145663	0.146378	0.0718719	0.06728		266.2	0.408639	0.404253	0.227195	0.224767	0.118766	0.109477	0.0639397	0.0549512	0.0406097	0.0338957	0.0332912	0.0342612
266.4	1.21561	1.22298	0.745229	0.739191	0.45367	0.449503	0.256169	0.249629	0.146115	0.146457	0.0720975	0.067317		266.4	0.408659	0.404386	0.226891	0.224858	0.118614	0.109525	0.0640291	0.0549768	0.0402286	0.0339119	0.0327044	0.0342778
266.6	1.21586	1.22331	0.74535	0.73948	0.453463	0.449715	0.25622	0.249758	0.146206	0.146535	0.0717215	0.067354		266.6	0.4078	0.404519	0.226838	0.224948	0.118093	0.109574	0.0641098	0.0550024	0.0400845	0.0339281	0.0323375	0.0342943
266.8	1.21604	1.22363	0.745825	0.739768	0.453791	0.449926	0.25592	0.249886	0.146502	0.146614	0.0719168	0.0673909		266.8	0.40837	0.404652	0.227454	0.225039	0.118544	0.109622	0.0647597	0.055028	0.0403337	0.0339443	0.0329073	0.0343109
267	1.21656	1.22395	0.746711	0.740056	0.453759	0.450137	0.255996	0.250014	0.147029	0.146693	0.0721639	0.0674279		267	0.408018	0.404784	0.227844	0.225129	0.118353	0.109671	0.0648916	0.0550536	0.0398616	0.0339605	0.0331173	0.0343274
267.2	1.21666	1.22427	0.746883	0.740344	0.454193	0.450348	0.255816	0.250142	0.147172	0.146771	0.0717277	0.0674648		267.2	0.408037	0.404917	0.227923	0.22522	0.118574	0.10972	0.0652999	0.0550792	0.040174	0.0339766	0.0334122	0.0343439
267.4	1.21728	1.22459	0.747274	0.740631	0.454091	0.450558	0.255804	0.25027	0.147608	0.14685	0.0721263	0.0675017		267.4	0.407639	0.405049	0.228024	0.22531	0.118071	0.109768	0.065217	0.0551048	0.0394063	0.0339928	0.033201	0.0343605
267.6	1.21817	1.22491	0.74775	0.740918	0.454499	0.450769	0.256185	0.250398	0.148181	0.146928	0.0724239	0.0675386		267.6	0.407819	0.405182	0.228342	0.2254	0.118233	0.109817	0.0651821	0.0551303	0.0395208	0.0340089	0.0332084	0.034377
267.8	1.21897	1.22523	0.748586	0.741205	0.455166	0.450979	0.256529	0.250526	0.148828	0.147007	0.0731706	0.0675755		267.8	0.408513	0.405314	0.22887	0.22549	0.118425	0.109865	0.0657848	0.0551558	0.0398527	0.0340251	0.0335754	0.0343935
268	1.21968	1.22554	0.74919	0.741492	0.456368	0.45119	0.256759	0.250654	0.149653	0.147085	0.0737989	0.0676124		268	0.409185	0.405445	0.228898	0.22558	0.119213	0.109913	0.066206	0.0551813	0.0398293	0.0340412	0.0334926	0.03441
268.2	1.22051	1.22586	0.749607	0.741778	0.45676	0.4514	0.257108	0.250782	0.149409	0.147164	0.0740598	0.0676492		268.2	0.409034	0.405577	0.229014	0.22567	0.118841	0.109962	0.0658164	0.0552068	0.0397914	0.0340573	0.0333248	0.0344264
268.4	1.22107	1.22618	0.749438	0.742064	0.45707	0.45161	0.257629	0.25091	0.149894	0.147242	0.0738795	0.0676861		268.4	0.409517	0.405709	0.229598	0.22576	0.119255	0.11001	0.0661103	0.0552323	0.0401441	0.0340734	0.0334397	0.0344429
268.6	1.22103	1.2265	0.75002	0.74235	0.457534	0.45182	0.257962	0.251037	0.150526	0.14732	0.0738642	0.0677229		268.6	0.409968	0.40584	0.229814	0.22585	0.119455	0.110058	0.0662642	0.0552578	0.0402201	0.0340895	0.0334997	0.0344594
268.8	1.22168	1.22681	0.750162	0.742636	0.458042	0.452029	0.258012	0.251165	0.150623	0.147399	0.073745	0.0677597		268.8	0.409869	0.405972	0.229527	0.225939	0.119749	0.110107	0.0660368	0.0552832	0.0400888	0.0341055	0.033264	0.0344758
269	1.22193	1.22713	0.74956	0.742921	0.457883	0.452239	0.257755	0.251293	0.150399	0.147477	0.0735027	0.0677965		269	0.409891	0.406103	0.229975	0.226029	0.119797	0.110155	0.0662487	0.0553086	0.040696	0.0341216	0.0335826	0.0344923
269.2	1.22203	1.22744	0.749873	0.743206	0.458696	0.452449	0.258018	0.25142	0.150778	0.147555	0.0737743	0.0678332		269.2	0.410237	0.406234	0.230344	0.226118	0.119611	0.110203	0.0659116	0.055334	0.0407539	0.0341377	0.0335814	0.0345087
269.4	1.22294	1.22776	0.750166	0.743491	0.459064	0.452658	0.257893	0.251547	0.150899	0.147633	0.0735008	0.06787		269.4	0.41061	0.406365	0.230289	0.226208	0.11953	0.110251	0.066121	0.0553594	0.0409235	0.0341537	0.0341353	0.0345251
269.6	1.22287	1.22807	0.750437	0.743776	0.459505	0.452867	0.25809	0.251675	0.150944	0.147712	0.0736661	0.0679067		269.6	0.410636	0.406495	0.230254	0.226297	0.118907	0.110299	0.0658239	0.0553848	0.0407834	0.0341697	0.0338334	0.0345415
269.8	1.22319	1.22839	0.750081	0.74406	0.459678	0.453076	0.257908	0.251802	0.150566	0.14779	0.0736626	0.0679435		269.8	0.411134	0.406626	0.230835	0.226387	0.119083	0.110347	0.0659557	0.0554101	0.0411312	0.0341858	0.0345329	0.0345579
270	1.22341	1.2287	0.750448	0.744344	0.459874	0.453285	0.258127	0.251929	0.150216	0.147868	0.0740576	0.0679802		270	0.411662	0.406757	0.231499	0.226476	0.119501	0.110395	0.0661019	0.0554355	0.0412992	0.0342018	0.0343963	0.0345743
270.2	1.22405	1.22902	0.750675	0.744628	0.459903	0.453494	0.258181	0.252056	0.14994	0.147946	0.0742177	0.0680169		270.2	0.411931	0.406887	0.231914	0.226565	0.119767	0.110444	0.0662187	0.0554608	0.0411928	0.0342178	0.034775	0.0345907
270.4	1.22408	1.22933	0.750786	0.744912	0.459027	0.453703	0.257701	0.252183	0.149355	0.148024	0.0732678	0.0680535		270.4	0.411736	0.407017	0.231503	0.226654	0.119257	0.110491	0.0657757	0.0554861	0.0409673	0.0342338	0.0344264	0.034607
270.6	1.22401	1.22964	0.750948	0.745195	0.459035	0.453911	0.258067	0.25231	0.148939	0.148102	0.0726863	0.0680902		270.6	0.411949	0.407147	0.231777	0.226743	0.119311	0.110539	0.066014	0.0555114	0.0409657	0.0342498	0.0345478	0.0346234
270.8	1.22477	1.22996	0.751123	0.745478	0.459426	0.454119	0.258094	0.252437	0.14892	0.14818	0.0730987	0.0681268		270.8	0.41239	0.407277	0.232137	0.226832	0.119898	0.110587	0.0664245	0.0555367	0.041205	0.0342658	0.0352596	0.0346397
271	1.22557	1.23027	0.751654	0.745761	0.459413	0.454328	0.258286	0.252564	0.148885	0.148258	0.0729882	0.0681634		271	0.41207	0.407407	0.232348	0.226921	0.11976	0.110635	0.0659222	0.0555619	0.0409604	0.0342817	0.0350716	0.0346561
271.2	1.22541	1.23058	0.752049	0.746044	0.45949	0.454536	0.258315	0.252691	0.148359	0.148335	0.0725972	0.0682		271.2	0.411581	0.407536	0.232069	0.22701	0.119379	0.110683	0.0658853	0.0555872	0.0408444	0.0342977	0.0347057	0.0346724
271.4	1.22664	1.23089	0.752802	0.746326	0.459943	0.454744	0.258558	0.252818	0.149071	0.148413	0.073327	0.0682366		271.4	0.411647	0.407666	0.232334	0.227098	0.119408	0.110731	0.0660701	0.0556124	0.040564	0.0343136	0.0344634	0.0346887
271.6	1.22712	1.2312	0.753923	0.746608	0.460388	0.454952	0.259103	0.252944	0.149641	0.148491	0.0734815	0.0682732		271.6	0.412088	0.407795	0.232238	0.227187	0.11961	0.110779	0.0664022	0.0556376	0.0406286	0.0343296	0.0338887	0.034705
271.8	1.22786	1.23151	0.754284	0.74689	0.461076	0.455159	0.259241	0.253071	0.149994	0.148569	0.0734209	0.0683098		271.8	0.412191	0.407924	0.232059	0.227276	0.119248	0.110826	0.0665858	0.0556628	0.0403388	0.0343455	0.0338541	0.0347213
272	1.22842	1.23182	0.75429	0.747171	0.461055	0.455367	0.259378	0.253198	0.150308	0.148647	0.0732949	0.0683463		272	0.412208	0.408053	0.23182	0.227364	0.119092	0.110874	0.0663326	0.0556879	0.0404405	0.0343614	0.0337193	0.0347376
272.2	1.22924	1.23213	0.754627	0.747453	0.461416	0.455574	0.26031	0.253324	0.150164	0.148724	0.073945	0.0683828		272.2	0.411866	0.408182	0.231375	0.227452	0.118842	0.110922	0.0661797	0.0557131	0.0400748	0.0343773	0.0333055	0.0347539
272.4	1.22923	1.23244	0.75495	0.747734	0.461667	0.455781	0.260583	0.25345	0.150829	0.148802	0.0740522	0.0684193		272.4	0.412109	0.408311	0.23195	0.227541	0.119438	0.110969	0.0668093	0.0557382	0.0401475	0.0343932	0.033407	0.0347701
272.6	1.22898	1.23275	0.755134	0.748015	0.461977	0.455989	0.260509	0.253577	0.150847	0.148879	0.0742211	0.0684558		272.6	0.411684	0.408439	0.231657	0.227629	0.119041	0.111017	0.0669614	0.0557634	0.0398703	0.0344091	0.0330775	0.0347864
272.8	1.2294	1.23305	0.75492	0.748295	0.462231	0.456196	0.260244	0.253703	0.150682	0.148957	0.0743607	0.0684923		272.8	0.411433	0.408568	0.231622	0.227717	0.118867	0.111065	0.0665948	0.0557885	0.0398766	0.034425	0.0328664	0.0348026
273	1.23001	1.23336	0.755177	0.748576	0.46254	0.456403	0.26041	0.253829	0.151508	0.149035	0.074718	0.0685287		273	0.411418	0.408696	0.231886	0.227805	0.11831	0.111112	0.0665562	0.0558135	0.040182	0.0344408	0.0328283	0.0348189
273.2	1.23042	1.23367	0.755716	0.748856	0.462879	0.456609	0.260648	0.253955	0.151985	0.149112	0.0744686	0.0685652		273.2	0.411764	0.408824	0.231998	0.227893	0.118482	0.11116	0.0665217	0.0558386	0.0399512	0.0344567	0.0327652	0.0348351
273.4	1.23118	1.23398	0.756355	0.749135	0.463117	0.456816	0.260626	0.254081	0.152408	0.14919	0.0742307	0.0686016		273.4	0.411645	0.408952	0.231597	0.227981	0.118249	0.111207	0.0665763	0.0558637	0.0401011	0.0344725	0.0332003	0.0348513
273.6	1.23101	1.23428	0.756494	0.749415	0.463572	0.457022	0.260602	0.254207	0.152611	0.149267	0.0741739	0.068638		273.6	0.411533	0.40908	0.231222	0.228069	0.118014	0.111254	0.0662862	0.0558887	0.0399977	0.0344884	0.0330053	0.0348675
273.8	1.23141	1.23459	0.756392	0.749694	0.463028	0.457229	0.260266	0.254333	0.152199	0.149344	0.0741786	0.0686744		273.8	0.411992	0.409208	0.231558	0.228157	0.118845	0.111302	0.0663921	0.0559137	0.0402083	0.0345042	0.0337408	0.0348837
274	1.23135	1.23489	0.756784	0.749973	0.462799	0.457435	0.260229	0.254459	0.151747	0.149422	0.0739658	0.0687108		274	0.412145	0.409336	0.231535	0.228245	0.119222	0.111349	0.0659474	0.0559387	0.0401489	0.03452	0.0333693	0.0348999
274.2	1.23173	1.2352	0.757081	0.750252	0.463305	0.457641	0.260474	0.254585	0.151764	0.149499	0.0737506	0.0687472		274.2	0.412965	0.409463	0.23156	0.228332	0.11952	0.111396	0.0663516	0.0559637	0.0400573	0.0345358	0.0338217	0.0349161
274.4	1.23201	1.2355	0.757664	0.750531	0.464036	0.457847	0.260869	0.254711	0.151852	0.149576	0.073333	0.0687835		274.4	0.413204	0.40959	0.2312	0.22842	0.119306	0.111444	0.0655772	0.0559887	0.0401096	0.0345516	0.0337718	0.0349323
274.6	1.23304	1.23581	0.757922	0.750809	0.464758	0.458053	0.261427	0.254836	0.152203	0.149653	0.0738708	0.0688198		274.6	0.413884	0.409717	0.23153	0.228507	0.119806	0.111491	0.066205	0.0560136	0.0402757	0.0345674	0.0341578	0.0349484
274.8	1.23337	1.23611	0.75802	0.751087	0.464857	0.458258	0.261291	0.254962	0.151901	0.149731	0.0735574	0.0688562		274.8	0.414214	0.409845	0.231367	0.228595	0.119941	0.111538	0.066158	0.0560386	0.0405293	0.0345832	0.034674	0.0349646
275	1.23386	1.23642	0.758088	0.751365	0.464577	0.458464	0.261354	0.255087	0.151719	0.149808	0.0735947	0.0688924		275	0.414681	0.409971	0.231709	0.228682	0.120098	0.111585	0.0663481	0.0560635	0.0406557	0.0345989	0.0344536	0.0349807
275.2	1.234	1.23672	0.758664	0.751643	0.464592	0.458669	0.261668	0.255213	0.151365	0.149885	0.0730565	0.0689287		275.2	0.415067	0.410098	0.231596	0.228769	0.120196	0.111633	0.0668758	0.0560884	0.0408119	0.0346147	0.0343187	0.0349968
275.4	1.23488	1.23702	0.759429	0.75192	0.465148	0.458875	0.262052	0.255338	0.151984	0.149962	0.0735367	0.068965		275.4	0.415668	0.410225	0.231403	0.228857	0.120626	0.11168	0.0668887	0.0561133	0.0408962	0.0346304	0.0343134	0.0350129
275.6	1.23525	1.23732	0.760112	0.752197	0.464999	0.45908	0.262629	0.255463	0.152121	0.150039	0.0736465	0.0690012		275.6	0.416085	0.410351	0.231563	0.228944	0.120796	0.111727	0.0673603	0.0561381	0.0409433	0.0346462	0.034314	0.035029
275.8	1.2362	1.23763	0.760799	0.752474	0.465569	0.459285	0.263029	0.255589	0.152523	0.150116	0.0740723	0.0690375		275.8	0.41624	0.410478	0.231553	0.229031	0.120971	0.111774	0.0672866	0.056163	0.0407158	0.0346619	0.0342631	0.0350451
276	1.23593	1.23793	0.760528	0.75275	0.465776	0.459489	0.263129	0.255714	0.152245	0.150193	0.0746509	0.0690737		276	0.416517	0.410604	0.231936	0.229118	0.121471	0.111821	0.067355	0.0561878	0.0412313	0.0346776	0.0339701	0.0350612
276.2	1.23679	1.23823	0.760946	0.753027	0.466583	0.459694	0.264062	0.255839	0.152427	0.15027	0.0757089	0.0691099		276.2	0.416362	0.41073	0.231876	0.229205	0.121519	0.111868	0.0671126	0.0562127	0.0405583	0.0346933	0.0332476	0.0350773
276.4	1.23664	1.23853	0.761148	0.753303	0.467064	0.459899	0.26352	0.255964	0.152501	0.150347	0.0755637	0.0691461		276.4	0.416369	0.410856	0.232413	0.229291	0.121333	0.111915	0.0669347	0.0562375	0.0403427	0.034709	0.0333812	0.0350934
276.6	1.23706	1.23883	0.761429	0.753579	0.467167	0.460103	0.263855	0.256089	0.152141	0.150424	0.0759381	0.0691822		276.6	0.416302	0.410982	0.232624	0.229378	0.120678	0.111962	0.0665733	0.0562622	0.0404071	0.0347247	0.0330814	0.0351094
276.8	1.23749	1.23913	0.761528	0.753854	0.467227	0.460308	0.263596	0.256214	0.152105	0.150501	0.0757871	0.0692184		276.8	0.416482	0.411107	0.233051	0.229465	0.120645	0.112009	0.0666124	0.056287	0.0400801	0.0347404	0.0328635	0.0351255
277	1.23819	1.23943	0.761984	0.75413	0.467646	0.460512	0.26402	0.256339	0.15239	0.150577	0.0757669	0.0692545		277	0.416488	0.411233	0.233375	0.229551	0.120439	0.112055	0.0665924	0.0563118	0.040132	0.034756	0.0326482	0.0351415
277.2	1.23875	1.23973	0.762924	0.754405	0.468096	0.460716	0.264389	0.256463	0.152432	0.150654	0.0758102	0.0692906		277.2	0.416326	0.411358	0.233416	0.229638	0.120782	0.112102	0.0666933	0.0563365	0.0400783	0.0347717	0.0328085	0.0351575
277.4	1.23938	1.24002	0.763539	0.75468	0.468733	0.46092	0.26476	0.256588	0.152849	0.150731	0.0760631	0.0693267		277.4	0.415881	0.411483	0.233198	0.229724	0.12039	0.112149	0.0663318	0.0563612	0.0396941	0.0347873	0.0326612	0.0351735
277.6	1.23869	1.24032	0.762901	0.754954	0.468092	0.461123	0.26432	0.256713	0.152605	0.150808	0.0761515	0.0693628		277.6	0.415583	0.411608	0.233454	0.229811	0.120354	0.112196	0.065802	0.0563859	0.0397591	0.0348029	0.0323983	0.0351896
277.8	1.23871	1.24062	0.762898	0.755229	0.467729	0.461327	0.263862	0.256837	0.15249	0.150884	0.0764706	0.0693989		277.8	0.415872	0.411733	0.234693	0.229897	0.120837	0.112242	0.0663638	0.0564106	0.0405023	0.0348186	0.0333642	0.0352056
278	1.23914	1.24092	0.762921	0.755503	0.46806	0.461531	0.264141	0.256962	0.152954	0.150961	0.076371	0.0694349		278	0.415928	0.411858	0.235115	0.229983	0.121172	0.112289	0.0666174	0.0564353	0.040908	0.0348342	0.0336089	0.0352215
278.2	1.24015	1.24121	0.763325	0.755777	0.468985	0.461734	0.264796	0.257086	0.153359	0.151037	0.0764953	0.069471		278.2	0.416174	0.411983	0.235471	0.230069	0.120446	0.112336	0.0670492	0.05646	0.0409834	0.0348498	0.0341216	0.0352375
278.4	1.2407	1.24151	0.763373	0.75605	0.469183	0.461937	0.264705	0.257211	0.153404	0.151114	0.0763179	0.069507		278.4	0.415608	0.412107	0.235072	0.230156	0.120124	0.112382	0.0665815	0.0564846	0.0409579	0.0348654	0.0341074	0.0352535
278.6	1.24068	1.24181	0.763058	0.756324	0.468509	0.46214	0.26437	0.257335	0.153121	0.15119	0.0761871	0.069543		278.6	0.415896	0.412232	0.23522	0.230242	0.12055	0.112429	0.0669269	0.0565092	0.0408911	0.034881	0.0345354	0.0352694
278.8	1.24004	1.2421	0.762758	0.756597	0.467558	0.462343	0.263876	0.257459	0.152542	0.151267	0.0753596	0.069579		278.8	0.416179	0.412356	0.235321	0.230328	0.120744	0.112475	0.0672149	0.0565338	0.0413432	0.0348965	0.0349545	0.0352854
279	1.24023	1.2424	0.76232	0.75687	0.466608	0.462546	0.263976	0.257583	0.15252	0.151343	0.0749032	0.069615		279	0.416346	0.41248	0.235307	0.230413	0.121233	0.112522	0.0676372	0.0565584	0.0415784	0.0349121	0.0351038	0.0353013
279.2	1.24039	1.24269	0.762911	0.757142	0.466498	0.462749	0.264506	0.257708	0.152498	0.15142	0.0745164	0.0696509		279.2	0.416542	0.412604	0.234886	0.230499	0.121313	0.112568	0.0676859	0.056583	0.0418624	0.0349277	0.0351048	0.0353173
279.4	1.24086	1.24299	0.763557	0.757415	0.46666	0.462952	0.265135	0.257832	0.153123	0.151496	0.0750472	0.0696869		279.4	0.416588	0.412728	0.234712	0.230585	0.121573	0.112615	0.0678743	0.0566075	0.0418759	0.0349432	0.0352842	0.0353332
279.6	1.24114	1.24328	0.763983	0.757687	0.466003	0.463154	0.265609	0.257956	0.153288	0.151572	0.0750811	0.0697228		279.6	0.416924	0.412852	0.235023	0.230671	0.122038	0.112661	0.0683769	0.0566321	0.0418283	0.0349587	0.0353183	0.0353491
279.8	1.24155	1.24358	0.76421	0.757959	0.466409	0.463356	0.265367	0.258079	0.153383	0.151649	0.0749269	0.0697587		279.8	0.417246	0.412975	0.234477	0.230756	0.12242	0.112708	0.0684325	0.0566566	0.0418305	0.0349743	0.0349694	0.035365
280	1.24193	1.24387	0.763896	0.75823	0.467072	0.463559	0.26544	0.258203	0.153254	0.151725	0.0748828	0.0697946		280	0.417447	0.413099	0.234893	0.230842	0.122667	0.112754	0.0684537	0.0566811	0.0419379	0.0349898	0.0351189	0.0353809
280.2	1.24283	1.24416	0.76397	0.758502	0.46728	0.463761	0.264953	0.258327	0.152819	0.151801	0.0747224	0.0698305		280.2	0.417333	0.413222	0.234598	0.230927	0.122175	0.1128	0.0681022	0.0567056	0.041203	0.0350053	0.0350213	0.0353967
280.4	1.24348	1.24445	0.764415	0.758773	0.467471	0.463962	0.264997	0.258451	0.15245	0.151877	0.0746398	0.0698663		280.4	0.41789	0.413345	0.234712	0.231012	0.122407	0.112846	0.0682666	0.0567301	0.0414571	0.0350208	0.0355222	0.0354126
280.6	1.24456	1.24475	0.764897	0.759044	0.467359	0.464164	0.265598	0.258574	0.152298	0.151953	0.0748858	0.0699022		280.6	0.418875	0.413468	0.235185	0.231098	0.122859	0.112893	0.0686859	0.0567546	0.0417575	0.0350363	0.0358702	0.0354285
280.8	1.24491	1.24504	0.765332	0.759315	0.467998	0.464366	0.265307	0.258698	0.152404	0.152029	0.0749209	0.069938		280.8	0.418866	0.413591	0.23526	0.231183	0.12318	0.112939	0.0687626	0.056779	0.0413187	0.0350518	0.0356117	0.0354443
281	1.24584	1.24533	0.766288	0.759585	0.469144	0.464567	0.265718	0.258821	0.152787	0.152106	0.0754063	0.0699738		281	0.419029	0.413714	0.235182	0.231268	0.123013	0.112985	0.0683192	0.0568034	0.0414485	0.0350672	0.0352831	0.0354602
281.2	1.2468	1.24562	0.766876	0.759855	0.469377	0.464769	0.265877	0.258945	0.153001	0.152182	0.0753359	0.0700096		281.2	0.418424	0.413836	0.234953	0.231353	0.12251	0.113031	0.067689	0.0568278	0.0412865	0.0350827	0.0348792	0.035476
281.4	1.24671	1.24591	0.766804	0.760125	0.469007	0.46497	0.265597	0.259068	0.152842	0.152258	0.075286	0.0700454		281.4	0.418732	0.413959	0.235515	0.231438	0.122173	0.113077	0.0674892	0.0568522	0.0409639	0.0350981	0.0346054	0.0354918
281.6	1.24695	1.2462	0.767147	0.760395	0.469107	0.465171	0.265275	0.259192	0.152995	0.152334	0.0751285	0.0700812		281.6	0.419124	0.414081	0.236233	0.231523	0.122254	0.113123	0.0673701	0.0568766	0.0409893	0.0351136	0.0349764	0.0355076
281.8	1.24786	1.24649	0.768131	0.760665	0.470199	0.465372	0.265707	0.259315	0.153543	0.152409	0.0753834	0.0701169		281.8	0.419586	0.414203	0.237223	0.231608	0.122575	0.113169	0.0675256	0.056901	0.0412285	0.035129	0.0358506	0.0355234
282	1.24834	1.24678	0.768415	0.760934	0.470787	0.465573	0.266086	0.259438	0.153347	0.152485	0.0752171	0.0701526		282	0.419537	0.414325	0.237085	0.231693	0.122733	0.113215	0.066999	0.0569253	0.0411212	0.0351444	0.0358162	0.0355392
282.2	1.24889	1.24707	0.769117	0.761203	0.47158	0.465774	0.266368	0.259561	0.153212	0.152561	0.075677	0.0701884		282.2	0.419913	0.414447	0.237066	0.231777	0.12231	0.113261	0.0671276	0.0569496	0.040895	0.0351598	0.0356048	0.035555
282.4	1.2486	1.24736	0.769956	0.761472	0.471538	0.465974	0.266136	0.259684	0.153382	0.152637	0.0755341	0.0702241		282.4	0.420145	0.414569	0.237282	0.231862	0.122806	0.113307	0.067326	0.056974	0.0410113	0.0351752	0.0355962	0.0355708
282.6	1.24806	1.24764	0.770448	0.76174	0.47112	0.466175	0.265987	0.259807	0.152759	0.152713	0.0753505	0.0702597		282.6	0.420626	0.414691	0.237619	0.231947	0.122944	0.113353	0.067456	0.0569982	0.0410742	0.0351906	0.0359077	0.0355865
282.8	1.24803	1.24793	0.771127	0.762009	0.471201	0.466375	0.266365	0.25993	0.152761	0.152788	0.0754571	0.0702954		282.8	0.420544	0.414812	0.237641	0.232031	0.122543	0.113399	0.0674301	0.0570225	0.0413549	0.035206	0.0357008	0.0356023
283	1.24849	1.24822	0.77144	0.762277	0.471341	0.466575	0.266782	0.260053	0.153071	0.152864	0.0755172	0.0703311		283	0.420466	0.414934	0.237252	0.232115	0.122027	0.113445	0.0671549	0.0570468	0.0414586	0.0352214	0.0350118	0.035618
283.2	1.24889	1.24851	0.771781	0.762544	0.471315	0.466776	0.266963	0.260176	0.152893	0.15294	0.0756139	0.0703667		283.2	0.420792	0.415055	0.237106	0.2322	0.122022	0.113491	0.0674551	0.057071	0.0415127	0.0352367	0.0345779	0.0356337
283.4	1.2494	1.24879	0.772024	0.762812	0.471525	0.466975	0.267129	0.260298	0.153365	0.153015	0.0754842	0.0704023		283.4	0.42036	0.415176	0.237034	0.232284	0.121659	0.113536	0.0674484	0.0570953	0.0411087	0.0352521	0.0341364	0.0356495
283.6	1.24985	1.24908	0.772299	0.763079	0.471296	0.467175	0.266985	0.260421	0.153532	0.153091	0.0753175	0.0704379		283.6	0.420547	0.415297	0.237372	0.232368	0.121907	0.113582	0.0678099	0.0571195	0.0415394	0.0352674	0.0345495	0.0356652
283.8	1.25033	1.24936	0.771816	0.763347	0.471586	0.467375	0.266313	0.260544	0.153255	0.153167	0.0749608	0.0704735		283.8	0.420499	0.415418	0.237058	0.232452	0.121878	0.113628	0.0681225	0.0571437	0.0414655	0.0352827	0.0344327	0.0356809
284	1.25096	1.24965	0.771694	0.763613	0.471752	0.467575	0.266746	0.260666	0.153132	0.153242	0.0748537	0.0705091		284	0.420593	0.415539	0.237778	0.232536	0.122129	0.113673	0.0683328	0.0571679	0.0415373	0.0352981	0.0348867	0.0356966
284.2	1.25107	1.24993	0.770994	0.76388	0.471177	0.467774	0.266414	0.260789	0.152874	0.153318	0.0749519	0.0705447		284.2	0.420605	0.415659	0.237337	0.23262	0.121819	0.113719	0.0684522	0.057192	0.0414464	0.0353134	0.034937	0.0357123
284.4	1.25147	1.25022	0.770929	0.764146	0.470776	0.467973	0.266541	0.260911	0.153115	0.153393	0.0747812	0.0705802		284.4	0.421433	0.41578	0.237614	0.232704	0.122719	0.113765	0.0688719	0.0572162	0.0420039	0.0353287	0.0351913	0.0357279
284.6	1.25212	1.2505	0.771149	0.764413	0.471179	0.468172	0.267058	0.261033	0.153732	0.153468	0.0749956	0.0706157		284.6	0.421182	0.4159	0.23721	0.232788	0.122235	0.11381	0.0685945	0.0572403	0.0418407	0.035344	0.0350054	0.0357436
284.8	1.25184	1.25079	0.771277	0.764678	0.471711	0.468371	0.267033	0.261156	0.153514	0.153544	0.074632	0.0706512		284.8	0.420554	0.41602	0.237072	0.232872	0.122232	0.113856	0.0679672	0.0572644	0.0415276	0.0353592	0.0347247	0.0357592
285	1.2529	1.25107	0.77137	0.764944	0.472122	0.46857	0.267095	0.261278	0.15374	0.153619	0.0746933	0.0706867		285	0.420608	0.416141	0.237345	0.232956	0.122202	0.113901	0.0679737	0.0572886	0.041699	0.0353745	0.0347019	0.0357749
285.2	1.25308	1.25135	0.770725	0.76521	0.471397	0.468769	0.266714	0.2614	0.153587	0.153695	0.0742978	0.0707222		285.2	0.421179	0.41626	0.237852	0.233039	0.122308	0.113947	0.0681752	0.0573126	0.0419834	0.0353898	0.0350917	0.0357905
285.4	1.25311	1.25164	0.770887	0.765475	0.471719	0.468968	0.266553	0.261522	0.153729	0.15377	0.0747049	0.0707577		285.4	0.421643	0.41638	0.238285	0.233123	0.122829	0.113992	0.0681655	0.0573367	0.0417923	0.035405	0.0357854	0.0358062
285.6	1.25362	1.25192	0.771547	0.76574	0.47242	0.469166	0.266902	0.261644	0.154238	0.153845	0.0745717	0.0707931		285.6	0.422315	0.4165	0.238526	0.233206	0.123247	0.114037	0.0681186	0.0573608	0.0418458	0.0354203	0.0361501	0.0358218
285.8	1.25421	1.2522	0.772321	0.766004	0.473026	0.469365	0.267361	0.261766	0.154388	0.15392	0.0752732	0.0708286		285.8	0.422396	0.41662	0.238898	0.23329	0.123646	0.114083	0.068141	0.0573848	0.0419605	0.0354355	0.0368785	0.0358374
286	1.25425	1.25248	0.77257	0.766269	0.472625	0.469563	0.26699	0.261888	0.153756	0.153995	0.0753744	0.070864		286	0.422885	0.416739	0.238971	0.233373	0.124301	0.114128	0.0687132	0.0574088	0.0421737	0.0354507	0.0370616	0.035853
286.2	1.25483	1.25276	0.773678	0.766533	0.472757	0.469761	0.267389	0.26201	0.154008	0.154071	0.0755914	0.0708994		286.2	0.423462	0.416858	0.239326	0.233456	0.124659	0.114173	0.069277	0.0574328	0.042503	0.0354659	0.0373314	0.0358685
286.4	1.25492	1.25304	0.774683	0.766797	0.47264	0.469959	0.267052	0.262131	0.15417	0.154146	0.075882	0.0709348		286.4	0.423597	0.416977	0.239668	0.233539	0.124616	0.114219	0.0690369	0.0574568	0.0425613	0.0354812	0.0371309	0.0358841
286.6	1.25547	1.25332	0.775011	0.767061	0.47308	0.470157	0.267104	0.262253	0.154171	0.154221	0.0761458	0.0709701		286.6	0.423496	0.417096	0.239451	0.233623	0.124184	0.114264	0.0687835	0.0574808	0.0423339	0.0354963	0.0370192	0.0358997
286.8	1.25594	1.2536	0.775571	0.767325	0.473246	0.470355	0.266945	0.262375	0.154607	0.154296	0.0762873	0.0710055		286.8	0.423512	0.417215	0.239062	0.233706	0.123701	0.114309	0.068273	0.0575048	0.0423245	0.0355115	0.0363262	0.0359153
287	1.25608	1.25388	0.775206	0.767588	0.473161	0.470552	0.266472	0.262496	0.154624	0.154371	0.0758563	0.0710408		287	0.423148	0.417334	0.238898	0.233789	0.123496	0.114354	0.0679502	0.0575287	0.0421593	0.0355267	0.0357496	0.0359308
287.2	1.25642	1.25416	0.775304	0.767851	0.473482	0.47075	0.266624	0.262618	0.154305	0.154446	0.0756666	0.0710761		287.2	0.423368	0.417453	0.238945	0.233871	0.12372	0.114399	0.0677417	0.0575526	0.0420098	0.0355419	0.0356993	0.0359463
287.4	1.25691	1.25444	0.775643	0.768114	0.474334	0.470947	0.267049	0.262739	0.154599	0.154521	0.0755463	0.0711114		287.4	0.423112	0.417571	0.238803	0.233954	0.123489	0.114445	0.0673892	0.0575765	0.0417098	0.035557	0.0354394	0.0359619
287.6	1.25749	1.25472	0.77562	0.768376	0.474348	0.471144	0.267371	0.26286	0.154858	0.154595	0.0756887	0.0711467		287.6	0.423542	0.417689	0.238941	0.234037	0.12378	0.11449	0.0675038	0.0576004	0.0418996	0.0355722	0.0358458	0.0359774
287.8	1.25778	1.255	0.775223	0.768639	0.474732	0.471341	0.267262	0.262982	0.154617	0.15467	0.0751984	0.071182		287.8	0.422952	0.417808	0.238266	0.23412	0.12363	0.114535	0.0669292	0.0576243	0.0411967	0.0355873	0.0351909	0.0359929
288	1.25787	1.25527	0.775205	0.768901	0.474777	0.471538	0.267551	0.263103	0.15453	0.154745	0.0749585	0.0712172		288	0.422955	0.417926	0.2383	0.234202	0.123557	0.11458	0.0668711	0.0576482	0.0410065	0.0356024	0.0351949	0.0360084
288.2	1.25823	1.25555	0.774834	0.769163	0.475271	0.471735	0.267566	0.263224	0.155355	0.15482	0.0751327	0.0712525		288.2	0.422634	0.418044	0.237288	0.234285	0.122951	0.114625	0.0665605	0.057672	0.0401042	0.0356175	0.0341671	0.0360239
288.4	1.25886	1.25583	0.774998	0.769424	0.475966	0.471932	0.26774	0.263345	0.155401	0.154895	0.0742449	0.0712877		288.4	0.422825	0.418162	0.237369	0.234367	0.123017	0.11467	0.0670098	0.0576959	0.0398041	0.0356327	0.0339151	0.0360394
288.6	1.2594	1.2561	0.775183	0.769686	0.476073	0.472128	0.268338	0.263466	0.155341	0.154969	0.0742884	0.0713229		288.6	0.422147	0.418279	0.23715	0.23445	0.122751	0.114714	0.0666588	0.0577197	0.0393714	0.0356478	0.033536	0.0360548
288.8	1.25944	1.25638	0.775417	0.769947	0.476466	0.472325	0.268635	0.263587	0.15487	0.155044	0.0737874	0.0713581		288.8	0.422831	0.418397	0.237798	0.234532	0.123094	0.114759	0.0668098	0.0577435	0.0395172	0.0356629	0.0338057	0.0360703
289	1.26025	1.25666	0.775412	0.770208	0.476908	0.472521	0.268872	0.263708	0.155251	0.155119	0.0739591	0.0713933		289	0.423646	0.418514	0.238306	0.234614	0.123325	0.114804	0.0673177	0.0577673	0.0399591	0.0356779	0.0340438	0.0360857
289.2	1.2608	1.25693	0.775485	0.770469	0.477321	0.472717	0.26937	0.263829	0.155409	0.155193	0.0743639	0.0714285		289.2	0.42419	0.418632	0.238663	0.234697	0.123458	0.114849	0.0674992	0.057791	0.0400481	0.035693	0.0343274	0.0361012
289.4	1.26121	1.25721	0.776105	0.770729	0.477728	0.472913	0.270002	0.263949	0.155587	0.155268	0.0743321	0.0714636		289.4	0.423937	0.418749	0.238786	0.234779	0.123761	0.114894	0.0675674	0.0578148	0.0399677	0.035708	0.0344425	0.0361166
289.6	1.26136	1.25748	0.776822	0.77099	0.477569	0.473109	0.270401	0.26407	0.155545	0.155342	0.0740023	0.0714987		289.6	0.424169	0.418866	0.239091	0.234861	0.123569	0.114938	0.0680809	0.0578385	0.0401495	0.0357231	0.0345369	0.036132
289.8	1.26148	1.25775	0.777613	0.77125	0.477205	0.473305	0.270698	0.264191	0.155505	0.155417	0.0741574	0.0715339		289.8	0.424332	0.418983	0.239864	0.234943	0.123992	0.114983	0.0686788	0.0578622	0.0406067	0.0357382	0.0354382	0.0361474
290	1.26121	1.25803	0.778222	0.771509	0.47669	0.473501	0.270561	0.264311	0.155359	0.155491	0.0744877	0.071569		290	0.425112	0.4191	0.24045	0.235025	0.124483	0.115028	0.0696405	0.0578859	0.0410029	0.0357532	0.0359227	0.0361629
290.2	1.26174	1.2583	0.779163	0.771769	0.477291	0.473696	0.271194	0.264432	0.155886	0.155566	0.0748385	0.0716041		290.2	0.425936	0.419216	0.240831	0.235107	0.124666	0.115072	0.0696682	0.0579096	0.0420133	0.0357682	0.0364469	0.0361783
290.4	1.26192	1.25857	0.780309	0.772028	0.478123	0.473892	0.271362	0.264552	0.156338	0.15564	0.0756292	0.0716391		290.4	0.426609	0.419333	0.24119	0.235188	0.124676	0.115117	0.0702632	0.0579333	0.0419778	0.0357832	0.0368349	0.0361936
290.6	1.262	1.25885	0.781042	0.772287	0.478583	0.474087	0.271453	0.264673	0.156471	0.155714	0.0760159	0.0716742		290.6	0.426873	0.419449	0.241581	0.23527	0.124721	0.115162	0.0708225	0.057957	0.042416	0.0357982	0.0372959	0.036209
290.8	1.26222	1.25912	0.781789	0.772546	0.478465	0.474282	0.271053	0.264793	0.156211	0.155789	0.0763464	0.0717092		290.8	0.427428	0.419565	0.242155	0.235352	0.125165	0.115206	0.0710838	0.0579806	0.0429436	0.0358132	0.0378508	0.0362244
291	1.2622	1.25939	0.781667	0.772805	0.478656	0.474477	0.271314	0.264913	0.155722	0.155863	0.0766734	0.0717442		291	0.427391	0.419682	0.242176	0.235433	0.125197	0.115251	0.0708476	0.0580042	0.0434858	0.0358282	0.0381936	0.0362397
291.2	1.26293	1.25966	0.782311	0.773063	0.478847	0.474672	0.271888	0.265033	0.155957	0.155937	0.077449	0.0717792		291.2	0.427637	0.419798	0.241898	0.235515	0.125485	0.115295	0.07063	0.0580278	0.0437896	0.0358432	0.0384127	0.0362551
291.4	1.2633	1.25993	0.78273	0.773322	0.479143	0.474867	0.271755	0.265154	0.15645	0.156011	0.0779682	0.0718142		291.4	0.427962	0.419914	0.242686	0.235596	0.126153	0.11534	0.0713863	0.0580514	0.0443708	0.0358581	0.0388189	0.0362704
291.6	1.26361	1.2602	0.7825	0.77358	0.479149	0.475062	0.271677	0.265274	0.156905	0.156085	0.0784388	0.0718492		291.6	0.427909	0.420029	0.242999	0.235678	0.126347	0.115384	0.0713272	0.058075	0.0448286	0.0358731	0.0395682	0.0362857
291.8	1.26424	1.26048	0.782746	0.773837	0.479485	0.475256	0.27098	0.265394	0.156597	0.15616	0.0786252	0.0718842		291.8	0.427611	0.420145	0.242794	0.235759	0.126442	0.115428	0.0709997	0.0580986	0.0443593	0.035888	0.0390712	0.0363011
292	1.26499	1.26075	0.782996	0.774095	0.479599	0.47545	0.270806	0.265513	0.157015	0.156234	0.0786358	0.0719191		292	0.427766	0.42026	0.242759	0.23584	0.126325	0.115473	0.071332	0.0581221	0.0443255	0.035903	0.0388729	0.0363164
292.2	1.26594	1.26102	0.782999	0.774352	0.479435	0.475645	0.270879	0.265633	0.157595	0.156308	0.0789476	0.071954		292.2	0.427655	0.420376	0.242658	0.235921	0.126336	0.115517	0.0713768	0.0581457	0.044106	0.0359179	0.0383814	0.0363317
292.4	1.26636	1.26128	0.783267	0.774609	0.479109	0.475839	0.270538	0.265753	0.156673	0.156382	0.07844	0.0719889		292.4	0.427641	0.420491	0.242708	0.236002	0.126782	0.115561	0.071466	0.0581692	0.0439521	0.0359328	0.0381667	0.036347
292.6	1.26652	1.26155	0.783253	0.774866	0.478647	0.476033	0.270031	0.265873	0.156114	0.156456	0.0785086	0.0720239		292.6	0.427488	0.420606	0.242735	0.236083	0.127097	0.115606	0.0704649	0.0581927	0.0436923	0.0359477	0.0374736	0.0363622
292.8	1.26689	1.26182	0.783759	0.775122	0.479054	0.476227	0.270165	0.265993	0.155908	0.15653	0.0783929	0.0720587		292.8	0.428495	0.420721	0.243123	0.236164	0.127412	0.11565	0.0703966	0.0582162	0.0441954	0.0359626	0.0369939	0.0363775
293	1.26784	1.26209	0.783696	0.775379	0.479121	0.47642	0.270097	0.266112	0.15603	0.156604	0.078613	0.0720936		293	0.42829	0.420836	0.243229	0.236245	0.127654	0.115694	0.0703192	0.0582396	0.0439359	0.0359775	0.0367765	0.0363928
293.2	1.26799	1.26236	0.783761	0.775635	0.479163	0.476614	0.270511	0.266232	0.155724	0.156678	0.0783881	0.0721284		293.2	0.428014	0.420951	0.243476	0.236326	0.12765	0.115738	0.0701567	0.0582631	0.043527	0.0359924	0.0360255	0.036408
293.4	1.26767	1.26263	0.784102	0.775891	0.479005	0.476808	0.270356	0.266351	0.155792	0.156751	0.0777009	0.0721633		293.4	0.427646	0.421065	0.24313	0.236407	0.127482	0.115782	0.0696042	0.0582865	0.0433307	0.0360073	0.0352692	0.0364233
293.6	1.26755	1.26289	0.784234	0.776146	0.478744	0.477001	0.270114	0.266471	0.155218	0.156825	0.0774792	0.0721981		293.6	0.427421	0.42118	0.242442	0.236488	0.127071	0.115826	0.0691877	0.0583099	0.0425545	0.0360221	0.033917	0.0364385
293.8	1.26743	1.26316	0.784448	0.776402	0.478215	0.477194	0.269849	0.26659	0.155074	0.156899	0.0771101	0.0722329		293.8	0.427966	0.421294	0.242278	0.236568	0.126993	0.11587	0.0692754	0.0583334	0.0425498	0.036037	0.0333144	0.0364537
294	1.26771	1.26343	0.784854	0.776657	0.479063	0.477387	0.26995	0.266709	0.154987	0.156973	0.0771835	0.0722677		294	0.428578	0.421409	0.242406	0.236649	0.127175	0.115914	0.0693915	0.0583567	0.0425136	0.0360518	0.033054	0.0364689
294.2	1.26774	1.26369	0.785255	0.776912	0.47987	0.47758	0.270262	0.266828	0.154911	0.157046	0.076941	0.0723025		294.2	0.429066	0.421523	0.242486	0.236729	0.126617	0.115958	0.0692023	0.0583801	0.0425708	0.0360666	0.0328583	0.0364841
294.4	1.26745	1.26396	0.785435	0.777167	0.48037	0.477773	0.2703	0.266948	0.154597	0.15712	0.0767016	0.0723372		294.4	0.428968	0.421637	0.242645	0.23681	0.125922	0.116002	0.0695393	0.0584035	0.042054	0.0360815	0.0326919	0.0364993
294.6	1.26818	1.26422	0.785928	0.777421	0.480421	0.477966	0.270593	0.267067	0.154776	0.157194	0.0768814	0.072372		294.6	0.429102	0.421751	0.243125	0.23689	0.126153	0.116046	0.0695938	0.0584268	0.0421655	0.0360963	0.032744	0.0365145
294.8	1.26851	1.26449	0.786207	0.777676	0.480697	0.478159	0.270889	0.267186	0.155336	0.157267	0.076681	0.0724067		294.8	0.429595	0.421864	0.242886	0.23697	0.126233	0.11609	0.0696885	0.0584502	0.0424294	0.0361111	0.0329981	0.0365297
295	1.26867	1.26475	0.786181	0.77793	0.480781	0.478351	0.271371	0.267305	0.155567	0.157341	0.0767279	0.0724414		295	0.429738	0.421978	0.242996	0.23705	0.125619	0.116134	0.0694917	0.0584735	0.0426598	0.0361259	0.0330877	0.0365449
295.2	1.26938	1.26502	0.786113	0.778183	0.481345	0.478543	0.272112	0.267423	0.15641	0.157414	0.077263	0.0724761		295.2	0.430096	0.422091	0.243433	0.23713	0.125981	0.116178	0.0698685	0.0584968	0.0428421	0.0361407	0.0334406	0.03656
295.4	1.26931	1.26528	0.785987	0.778437	0.481477	0.478736	0.271773	0.267542	0.156414	0.157488	0.0773065	0.0725108		295.4	0.43065	0.422205	0.244244	0.23721	0.126245	0.116222	0.0703305	0.0585201	0.0428714	0.0361554	0.0340107	0.0365752
295.6	1.26989	1.26554	0.785769	0.77869	0.481476	0.478928	0.272059	0.267661	0.156892	0.157561	0.0769712	0.0725454		295.6	0.430093	0.422318	0.243772	0.23729	0.126223	0.116266	0.0700743	0.0585433	0.0424651	0.0361702	0.034136	0.0365903
295.8	1.27104	1.26581	0.785931	0.778944	0.481553	0.47912	0.272513	0.26778	0.157032	0.157635	0.0770954	0.0725801		295.8	0.429798	0.422431	0.243611	0.23737	0.125943	0.116309	0.0698989	0.0585666	0.042422	0.036185	0.0337447	0.0366054
296	1.27185	1.26607	0.786005	0.779197	0.481895	0.479312	0.273235	0.267898	0.157354	0.157708	0.0769063	0.0726147		296	0.429913	0.422544	0.243844	0.23745	0.125905	0.116353	0.0704413	0.0585898	0.0429145	0.0361997	0.0341139	0.0366206
296.2	1.27174	1.26633	0.785976	0.779449	0.481631	0.479503	0.27341	0.268017	0.157326	0.157782	0.0768251	0.0726494		296.2	0.430023	0.422657	0.243825	0.23753	0.126063	0.116397	0.0704657	0.058613	0.0430056	0.0362145	0.034555	0.0366357
296.4	1.27265	1.26659	0.786966	0.779702	0.482371	0.479695	0.273678	0.268136	0.157661	0.157855	0.0768121	0.0726839		296.4	0.430347	0.42277	0.244193	0.23761	0.12676	0.11644	0.0704525	0.0586362	0.0429947	0.0362292	0.0351197	0.0366508
296.6	1.27301	1.26686	0.787216	0.779954	0.482379	0.479886	0.27348	0.268254	0.157433	0.157928	0.0766513	0.0727185		296.6	0.430668	0.422882	0.244589	0.237689	0.127279	0.116484	0.0707064	0.0586594	0.0433013	0.0362439	0.035864	0.0366659
296.8	1.27387	1.26712	0.787429	0.780206	0.482354	0.480078	0.274158	0.268372	0.157478	0.158001	0.0770416	0.0727531		296.8	0.430999	0.422995	0.244678	0.237769	0.127425	0.116527	0.0709729	0.0586826	0.0435949	0.0362586	0.0360867	0.036681
297	1.27405	1.26738	0.787439	0.780458	0.482502	0.480269	0.27475	0.268491	0.157614	0.158075	0.0771383	0.0727877		297	0.430725	0.423107	0.244904	0.237848	0.12741	0.116571	0.0711869	0.0587058	0.0434175	0.0362733	0.036236	0.036696
297.2	1.27379	1.26764	0.787748	0.780709	0.482737	0.48046	0.275104	0.268609	0.157661	0.158148	0.0768744	0.0728222		297.2	0.431043	0.423219	0.245493	0.237928	0.127852	0.116615	0.0708774	0.0587289	0.0436192	0.036288	0.0362037	0.0367111
297.4	1.2738	1.2679	0.788032	0.780961	0.48325	0.480651	0.274863	0.268727	0.157846	0.158221	0.0770511	0.0728567		297.4	0.431047	0.423331	0.245414	0.238007	0.127721	0.116658	0.0705853	0.058752	0.0432761	0.0363027	0.0359569	0.0367261
297.6	1.27381	1.26816	0.787957	0.781212	0.483234	0.480842	0.27453	0.268845	0.157154	0.158294	0.0768767	0.0728912		297.6	0.431029	0.423443	0.244833	0.238087	0.127453	0.116701	0.0705701	0.0587751	0.0426865	0.0363174	0.0354157	0.0367412
297.8	1.27396	1.26842	0.788007	0.781463	0.483211	0.481033	0.274445	0.268963	0.157249	0.158367	0.0767949	0.0729257		297.8	0.431514	0.423555	0.244796	0.238166	0.127385	0.116745	0.0705878	0.0587982	0.0428279	0.036332	0.03538	0.0367562
298	1.27415	1.26868	0.78825	0.781713	0.483913	0.481223	0.274718	0.269081	0.157461	0.15844	0.0771227	0.0729602		298	0.431784	0.423667	0.245123	0.238245	0.127509	0.116788	0.070593	0.0588213	0.0427517	0.0363467	0.0355023	0.0367713
298.2	1.27426	1.26894	0.788539	0.781964	0.484054	0.481414	0.274607	0.269199	0.157621	0.158513	0.0772563	0.0729947		298.2	0.43194	0.423779	0.244912	0.238324	0.126903	0.116832	0.0704446	0.0588444	0.042303	0.0363613	0.0352803	0.0367863
298.4	1.27485	1.26919	0.788927	0.782214	0.484306	0.481604	0.274604	0.269317	0.157995	0.158586	0.0775598	0.0730291		298.4	0.432146	0.42389	0.245003	0.238403	0.12713	0.116875	0.0704536	0.0588674	0.0421371	0.036376	0.0354026	0.0368013
298.6	1.27589	1.26945	0.789937	0.782464	0.484763	0.481794	0.274855	0.269435	0.158872	0.158659	0.0782766	0.0730636		298.6	0.432577	0.424002	0.245123	0.238482	0.127696	0.116918	0.0704277	0.0588905	0.0420555	0.0363906	0.0356604	0.0368163
298.8	1.27618	1.26971	0.79014	0.782714	0.485104	0.481984	0.274527	0.269553	0.159273	0.158732	0.0785362	0.073098		298.8	0.432753	0.424113	0.244862	0.238561	0.127465	0.116962	0.0702178	0.0589135	0.0419073	0.0364052	0.03563	0.0368313
299	1.27715	1.26997	0.790532	0.782963	0.485206	0.482174	0.274419	0.26967	0.15958	0.158805	0.0790887	0.0731324		299	0.432858	0.424224	0.245187	0.23864	0.127354	0.117005	0.0699813	0.0589365	0.0416236	0.0364198	0.0358071	0.0368463
299.2	1.27794	1.27022	0.790564	0.783213	0.485596	0.482364	0.274357	0.269788	0.159995	0.158878	0.0796211	0.0731668		299.2	0.432807	0.424335	0.244924	0.238719	0.127529	0.117048	0.0698834	0.0589595	0.0413734	0.0364344	0.0359201	0.0368612
299.4	1.27853	1.27048	0.791098	0.783462	0.485389	0.482554	0.273694	0.269906	0.16016	0.158951	0.0797006	0.0732011		299.4	0.432445	0.424446	0.244786	0.238797	0.127456	0.117091	0.0696732	0.0589825	0.0409932	0.036449	0.0359892	0.0368762
299.6	1.27948	1.27074	0.791381	0.783711	0.485559	0.482744	0.27384	0.270023	0.160855	0.159023	0.0797073	0.0732355		299.6	0.43177	0.424557	0.244688	0.238876	0.127334	0.117134	0.0695605	0.0590054	0.0410361	0.0364636	0.0359851	0.0368911
299.8	1.28015	1.27099	0.79168	0.783959	0.485804	0.482933	0.274087	0.270141	0.161093	0.159096	0.0800496	0.0732698		299.8	0.431798	0.424667	0.24493	0.238954	0.126916	0.117177	0.0695475	0.0590284	0.0413901	0.0364782	0.0363457	0.0369061
300	1.28015	1.27125	0.79168	0.784209	0.485804	0.483123	0.274087	0.270259	0.161093	0.159169	0.0800496	0.0733043		300	0.431798	0.424778	0.24493	0.239033	0.126916	0.11722	0.0695475	0.0590513	0.0413901	0.0364927	0.0363457	0.036921
300.2	1.27909	1.27072	0.7887	0.783882	0.483074	0.482922	0.272425	0.270146	0.159626	0.159103	0.0785078	0.0732738		300.2	0.430529	0.424521	0.244506	0.238889	0.125644	0.11715	0.0687213	0.0590157	0.0409475	0.0364707	0.0362719	0.0368988
300.4	1.27814	1.27019	0.786106	0.783556	0.480842	0.482721	0.27122	0.270033	0.158652	0.159037	0.0780278	0.0732433		300.4	0.429143	0.424265	0.243615	0.238745	0.124106	0.117079	0.0670655	0.0589801	0.0400283	0.0364487	0.0360084	0.0368765
300.6	1.27679	1.26966	0.7831	0.78323	0.478352	0.48252	0.269875	0.269921	0.157199	0.15897	0.0765901	0.0732128		300.6	0.427811	0.42401	0.242681	0.238601	0.122644	0.117008	0.0654708	0.0589445	0.0392296	0.0364267	0.0357772	0.0368542
300.8	1.27529	1.26913	0.78058	0.782903	0.475828	0.482319	0.268118	0.269809	0.155826	0.158904	0.0750245	0.0731823		300.8	0.426021	0.423754	0.241332	0.238457	0.121461	0.116938	0.063743	0.058909	0.0379148	0.0364047	0.0349119	0.036832
301	1.27469	1.26861	0.778185	0.782577	0.473857	0.482118	0.267245	0.269696	0.154703	0.158838	0.0741511	0.0731518		301	0.424441	0.423498	0.240036	0.238313	0.12009	0.116867	0.0622507	0.0588734	0.0368117	0.0363828	0.0340278	0.0368098
301.2	1.27396	1.26808	0.776009	0.782251	0.472023	0.481917	0.265951	0.269584	0.153515	0.158772	0.0731419	0.0731213		301.2	0.422718	0.423243	0.238731	0.238169	0.118834	0.116797	0.0607473	0.0588379	0.0353986	0.0363609	0.0334451	0.0367876
301.4	1.27313	1.26755	0.774148	0.781925	0.470298	0.481716	0.264997	0.269471	0.152291	0.158706	0.0724858	0.0730909		301.4	0.421235	0.422987	0.237901	0.238026	0.117621	0.116726	0.0593855	0.0588024	0.0340907	0.0363389	0.0329309	0.0367654
301.6	1.27246	1.26702	0.772676	0.7816	0.468633	0.481516	0.264173	0.269359	0.151522	0.15864	0.0722961	0.0730604		301.6	0.420059	0.422732	0.237148	0.237882	0.116505	0.116656	0.0580087	0.058767	0.0333266	0.036317	0.0320932	0.0367432
301.8	1.27163	1.26649	0.771532	0.781274	0.467107	0.481315	0.263315	0.269247	0.150711	0.158573	0.0722421	0.07303		301.8	0.418811	0.422477	0.2358	0.237739	0.11522	0.116586	0.0570057	0.0587315	0.0321391	0.0362951	0.0313011	0.0367211
302	1.27039	1.26597	0.771422	0.780949	0.466426	0.481115	0.262525	0.269135	0.149969	0.158507	0.0719718	0.0729996		302	0.418213	0.422223	0.235419	0.237595	0.114612	0.116515	0.0559823	0.0586961	0.0317567	0.0362732	0.0307762	0.0366989
302.2	1.2708	1.26544	0.771674	0.780623	0.466592	0.480914	0.262682	0.269023	0.149763	0.158441	0.0723677	0.0729691		302.2	0.418071	0.421968	0.235249	0.237452	0.114272	0.116445	0.0556882	0.0586607	0.0312223	0.0362513	0.0302561	0.0366768
302.4	1.27042	1.26491	0.771245	0.780298	0.466317	0.480714	0.2627	0.268911	0.149611	0.158375	0.0723855	0.0729387		302.4	0.416876	0.421713	0.234731	0.237309	0.113252	0.116375	0.0547867	0.0586253	0.0307021	0.0362295	0.029128	0.0366547
302.6	1.27044	1.26438	0.770997	0.779973	0.466277	0.480514	0.262318	0.268799	0.149407	0.158309	0.0725572	0.0729084		302.6	0.416053	0.421459	0.23441	0.237165	0.112397	0.116305	0.0541579	0.0585899	0.0302515	0.0362076	0.028932	0.0366326
302.8	1.27035	1.26386	0.770884	0.779648	0.466294	0.480314	0.262151	0.268687	0.148854	0.158243	0.0722426	0.072878		302.8	0.415754	0.421205	0.234473	0.237022	0.112416	0.116234	0.0537925	0.0585546	0.0299481	0.0361858	0.0290312	0.0366105
303	1.26921	1.26333	0.770274	0.779323	0.465979	0.480114	0.2613	0.268575	0.147997	0.158178	0.0719503	0.0728476		303	0.414789	0.420951	0.233901	0.236879	0.111819	0.116164	0.0531405	0.0585193	0.0295761	0.0361639	0.0292256	0.0365884
303.2	1.26894	1.2628	0.770798	0.778999	0.466575	0.479914	0.261578	0.268463	0.147435	0.158112	0.0720999	0.0728173		303.2	0.41505	0.420697	0.234375	0.236737	0.111666	0.116094	0.0532261	0.058484	0.0297245	0.0361421	0.0300286	0.0365663
303.4	1.26802	1.26228	0.770613	0.778674	0.466506	0.479714	0.26087	0.268351	0.146932	0.158046	0.0714568	0.072787		303.4	0.415252	0.420443	0.234206	0.236594	0.111647	0.116024	0.0531017	0.0584487	0.0297858	0.0361203	0.0302797	0.0365443
303.6	1.26804	1.26175	0.770864	0.77835	0.466624	0.479514	0.26091	0.268239	0.147149	0.15798	0.0715598	0.0727567		303.6	0.414736	0.420189	0.233852	0.236451	0.111268	0.115954	0.0525128	0.0584135	0.0296157	0.0360985	0.0295846	0.0365222
303.8	1.26711	1.26123	0.769918	0.778026	0.466667	0.479314	0.260672	0.268128	0.146988	0.157914	0.0714865	0.0727263		303.8	0.414986	0.419936	0.234206	0.236308	0.111467	0.115884	0.0529524	0.0583782	0.02968	0.0360768	0.0295004	0.0365002
304	1.26661	1.2607	0.769213	0.777702	0.466575	0.479114	0.259859	0.268016	0.146802	0.157848	0.0714313	0.072696		304	0.414843	0.419683	0.233804	0.236166	0.111128	0.115814	0.0526281	0.058343	0.0297344	0.036055	0.0290829	0.0364782
304.2	1.26589	1.26018	0.768548	0.777378	0.466255	0.478915	0.259394	0.267904	0.146909	0.157783	0.0714472	0.0726658		304.2	0.414938	0.41943	0.233908	0.236023	0.11086	0.115745	0.0526897	0.0583078	0.0299502	0.0360333	0.0289975	0.0364562
304.4	1.26575	1.25965	0.768253	0.777054	0.46663	0.478715	0.259233	0.267793	0.147189	0.157717	0.0716434	0.0726355		304.4	0.414285	0.419177	0.232844	0.235881	0.110371	0.115675	0.0516796	0.0582727	0.0294017	0.0360115	0.0284741	0.0364342
304.6	1.26592	1.25913	0.767843	0.77673	0.466728	0.478516	0.259203	0.267681	0.147284	0.157651	0.0707892	0.0726052		304.6	0.413921	0.418924	0.232415	0.235739	0.1101	0.115605	0.0515736	0.0582375	0.0289634	0.0359898	0.0277858	0.0364122
304.8	1.2655	1.2586	0.767667	0.776407	0.466974	0.478317	0.258797	0.26757	0.147505	0.157586	0.0705157	0.072575		304.8	0.412948	0.418671	0.231869	0.235597	0.110337	0.115535	0.05147	0.0582024	0.028262	0.0359681	0.0272799	0.0363902
305	1.26559	1.25808	0.767172	0.776083	0.467106	0.478117	0.25911	0.267458	0.147579	0.15752	0.070249	0.0725448		305	0.412314	0.418419	0.231246	0.235455	0.109979	0.115466	0.051224	0.0581673	0.0278401	0.0359464	0.0267789	0.0363683
305.2	1.26472	1.25755	0.766655	0.77576	0.466982	0.477918	0.258471	0.267347	0.147555	0.157454	0.069774	0.0725145		305.2	0.411532	0.418166	0.231058	0.235313	0.109722	0.115396	0.0506965	0.0581322	0.0275165	0.0359247	0.026611	0.0363464
305.4	1.26363	1.25703	0.765681	0.775437	0.466179	0.477719	0.257747	0.267235	0.147131	0.157389	0.0693731	0.0724843		305.4	0.410999	0.417914	0.231144	0.235171	0.109222	0.115326	0.0503431	0.0580971	0.0277727	0.035903	0.0261463	0.0363244
305.6	1.26297	1.25651	0.765216	0.775114	0.46553	0.47752	0.257614	0.267124	0.147258	0.157323	0.069325	0.0724541		305.6	0.410786	0.417662	0.231055	0.235029	0.108871	0.115257	0.0503012	0.0580621	0.0277337	0.0358814	0.0256592	0.0363025
305.8	1.26161	1.25598	0.764207	0.774791	0.464546	0.477321	0.257007	0.267013	0.146695	0.157258	0.0688791	0.072424		305.8	0.410207	0.41741	0.230423	0.234887	0.108106	0.115187	0.0501379	0.0580271	0.0271424	0.0358598	0.025467	0.0362806
306	1.26044	1.25546	0.763796	0.774468	0.464372	0.477122	0.256772	0.266902	0.146504	0.157192	0.0679394	0.0723938		306	0.409869	0.417158	0.23077	0.234745	0.107816	0.115118	0.0495832	0.0579921	0.0271443	0.0358381	0.0253998	0.0362587
306.2	1.26052	1.25494	0.763105	0.774146	0.463856	0.476924	0.257142	0.26679	0.146588	0.157127	0.0681382	0.0723636		306.2	0.409387	0.416907	0.230602	0.234604	0.107507	0.115048	0.0493284	0.0579571	0.0267078	0.0358165	0.024784	0.0362369
306.4	1.25918	1.25441	0.762536	0.773823	0.463409	0.476725	0.257048	0.266679	0.146456	0.157061	0.0682428	0.0723335		306.4	0.40879	0.416655	0.230219	0.234462	0.10677	0.114979	0.0482679	0.0579221	0.0260975	0.0357949	0.0241764	0.036215
306.6	1.25833	1.25389	0.762036	0.773501	0.463096	0.476526	0.256647	0.266568	0.145824	0.156996	0.067558	0.0723034		306.6	0.408622	0.416404	0.230088	0.234321	0.106727	0.11491	0.0481707	0.0578872	0.0256585	0.0357733	0.0244891	0.0361932
306.8	1.25717	1.25337	0.762042	0.773179	0.462632	0.476328	0.256143	0.266457	0.145171	0.15693	0.067182	0.0722732		306.8	0.408451	0.416153	0.230405	0.234179	0.107297	0.11484	0.0483753	0.0578523	0.0259756	0.0357517	0.0252123	0.0361713
307	1.25571	1.25285	0.761185	0.772856	0.461822	0.476129	0.255747	0.266346	0.144515	0.156865	0.0667315	0.0722431		307	0.408097	0.415902	0.229863	0.234038	0.107089	0.114771	0.0482065	0.0578174	0.0258633	0.0357302	0.0254721	0.0361495
307.2	1.25542	1.25233	0.761698	0.772535	0.461726	0.475931	0.25598	0.266235	0.144772	0.1568	0.0668415	0.0722131		307.2	0.408807	0.415651	0.230333	0.233897	0.107186	0.114702	0.0486061	0.0577825	0.0264344	0.0357086	0.0256772	0.0361277
307.4	1.25437	1.2518	0.761148	0.772213	0.461251	0.475733	0.255061	0.266124	0.144228	0.156734	0.0665104	0.072183		307.4	0.408779	0.4154	0.229872	0.233756	0.107213	0.114633	0.0480184	0.0577476	0.0261954	0.0356871	0.0253421	0.0361059
307.6	1.25375	1.25128	0.76113	0.771891	0.460522	0.475535	0.254973	0.266013	0.14472	0.156669	0.067152	0.0721529		307.6	0.409269	0.41515	0.23004	0.233615	0.107538	0.114563	0.0482955	0.0577128	0.0267363	0.0356656	0.0254389	0.0360842
307.8	1.25287	1.25076	0.760367	0.77157	0.459425	0.475337	0.254202	0.265903	0.143993	0.156604	0.0670128	0.0721229		307.8	0.408904	0.414899	0.229109	0.233474	0.107576	0.114494	0.0479519	0.057678	0.0263029	0.035644	0.0254352	0.0360624
308	1.25264	1.25024	0.760504	0.771248	0.458889	0.475139	0.253688	0.265792	0.143965	0.156539	0.067357	0.0720928		308	0.408885	0.414649	0.228847	0.233333	0.107272	0.114425	0.0475643	0.0576432	0.0263193	0.0356226	0.0256583	0.0360406
308.2	1.25265	1.24972	0.760171	0.770927	0.459086	0.474941	0.252992	0.265681	0.144293	0.156473	0.0675329	0.0720628		308.2	0.408487	0.414399	0.228695	0.233193	0.107141	0.114356	0.0480872	0.0576084	0.0261681	0.0356011	0.025789	0.0360189
308.4	1.25314	1.2492	0.759695	0.770606	0.458836	0.474743	0.253107	0.26557	0.144229	0.156408	0.067484	0.0720328		308.4	0.407958	0.414149	0.227978	0.233052	0.107305	0.114287	0.0479554	0.0575737	0.0258384	0.0355796	0.025444	0.0359972
308.6	1.25323	1.24868	0.759386	0.770285	0.459232	0.474545	0.253403	0.26546	0.144523	0.156343	0.0678304	0.0720028		308.6	0.407608	0.413899	0.228184	0.232911	0.107229	0.114218	0.048283	0.057539	0.0255784	0.0355581	0.0253613	0.0359755
308.8	1.25276	1.24816	0.758651	0.769964	0.459017	0.474347	0.252794	0.265349	0.144493	0.156278	0.0679776	0.0719728		308.8	0.40664	0.413649	0.227901	0.232771	0.107566	0.114149	0.0481925	0.0575043	0.0253664	0.0355367	0.0255945	0.0359538
309	1.25236	1.24764	0.758254	0.769643	0.459108	0.47415	0.252817	0.265239	0.144274	0.156213	0.067783	0.0719428		309	0.40651	0.4134	0.227584	0.23263	0.107283	0.114081	0.0479432	0.0574696	0.025261	0.0355152	0.0251032	0.0359321
309.2	1.252	1.24712	0.75791	0.769323	0.459561	0.473952	0.252531	0.265128	0.14432	0.156148	0.0677523	0.0719128		309.2	0.406171	0.413151	0.227489	0.23249	0.107289	0.114012	0.0476229	0.0574349	0.0254984	0.0354938	0.0252713	0.0359104
309.4	1.2514	1.2466	0.757554	0.769002	0.459211	0.473755	0.25237	0.265018	0.144227	0.156083	0.0672668	0.0718828		309.4	0.406055	0.412901	0.227391	0.23235	0.107351	0.113943	0.0480832	0.0574003	0.0256021	0.0354724	0.0254055	0.0358887
309.6	1.25157	1.24608	0.757123	0.768682	0.459415	0.473558	0.253004	0.264907	0.144566	0.156018	0.0671393	0.0718529		309.6	0.405466	0.412652	0.22736	0.23221	0.107327	0.113874	0.0481893	0.0573657	0.0249893	0.035451	0.0250991	0.0358671
309.8	1.25109	1.24556	0.756614	0.768362	0.459129	0.47336	0.253142	0.264797	0.144302	0.155953	0.0670259	0.071823		309.8	0.40467	0.412403	0.22683	0.23207	0.106656	0.113806	0.0474872	0.0573311	0.0245738	0.0354296	0.0245152	0.0358455
310	1.25102	1.24504	0.75614	0.768041	0.45927	0.473163	0.253119	0.264687	0.144417	0.155888	0.0665447	0.0717931		310	0.404023	0.412155	0.226978	0.23193	0.106394	0.113737	0.0471867	0.0572965	0.0243419	0.0354083	0.0243992	0.0358238
310.2	1.25079	1.24452	0.755622	0.767722	0.458592	0.472966	0.253008	0.264576	0.144239	0.155823	0.0663	0.0717632		310.2	0.403751	0.411906	0.226819	0.23179	0.106389	0.113668	0.0472076	0.0572619	0.024535	0.0353869	0.0241879	0.0358022
310.4	1.25005	1.24401	0.75496	0.767402	0.458372	0.472769	0.252799	0.264466	0.143893	0.155758	0.0660598	0.0717333		310.4	0.403833	0.411658	0.226732	0.23165	0.105945	0.1136	0.046932	0.0572274	0.0240789	0.0353656	0.0241675	0.0357806
310.6	1.24952	1.24349	0.754687	0.767082	0.458292	0.472572	0.252644	0.264356	0.144163	0.155693	0.0652356	0.0717034		310.6	0.403716	0.411409	0.226691	0.23151	0.106448	0.113531	0.0473227	0.0571929	0.0244975	0.0353442	0.0242461	0.0357591
310.8	1.24855	1.24297	0.754436	0.766763	0.457588	0.472375	0.252006	0.264246	0.143695	0.155628	0.0648825	0.0716735		310.8	0.403569	0.411161	0.226534	0.231371	0.106444	0.113463	0.0476225	0.0571584	0.0248664	0.0353229	0.0246973	0.0357375
311	1.24723	1.24245	0.753401	0.766443	0.456656	0.472178	0.251586	0.264136	0.1432	0.155563	0.0645364	0.0716437		311	0.403481	0.410913	0.226245	0.231231	0.105982	0.113394	0.0472304	0.0571239	0.0248741	0.0353016	0.0243994	0.0357159
311.2	1.24704	1.24193	0.753984	0.766124	0.456741	0.471982	0.251654	0.264026	0.143102	0.155498	0.0650921	0.0716138		311.2	0.403727	0.410665	0.226199	0.231092	0.105646	0.113326	0.0475783	0.0570894	0.0255062	0.0352803	0.0243373	0.0356944
311.4	1.24589	1.24142	0.753882	0.765805	0.455697	0.471785	0.250807	0.263916	0.142766	0.155434	0.0653212	0.071584		311.4	0.403064	0.410418	0.225843	0.230952	0.105673	0.113258	0.04719	0.057055	0.0254693	0.035259	0.0247828	0.0356729
311.6	1.24486	1.2409	0.753636	0.765486	0.454604	0.471589	0.249737	0.263806	0.142436	0.155369	0.065159	0.0715542		311.6	0.402621	0.41017	0.225163	0.230813	0.105282	0.113189	0.0469451	0.0570206	0.0255307	0.0352378	0.024726	0.0356513
311.8	1.24393	1.24038	0.752783	0.765167	0.453535	0.471392	0.24894	0.263696	0.142005	0.155304	0.0649698	0.0715244		311.8	0.401925	0.409923	0.224429	0.230674	0.104747	0.113121	0.0466959	0.0569862	0.0250941	0.0352165	0.0248539	0.0356298
312	1.24364	1.23987	0.752158	0.764848	0.453122	0.471196	0.248493	0.263586	0.141926	0.15524	0.0648027	0.0714946		312	0.402257	0.409675	0.225345	0.230535	0.104678	0.113053	0.0473728	0.0569518	0.0253671	0.0351953	0.0253695	0.0356083
312.2	1.24303	1.23935	0.751852	0.76453	0.452956	0.471	0.248276	0.263476	0.142135	0.155175	0.0650033	0.0714648		312.2	0.402093	0.409428	0.225103	0.230396	0.104569	0.112985	0.0479774	0.0569175	0.0250498	0.035174	0.0247129	0.0355869
312.4	1.24258	1.23883	0.751253	0.764211	0.452587	0.470803	0.248352	0.263367	0.141613	0.15511	0.0648338	0.071435		312.4	0.401959	0.409181	0.224925	0.230257	0.104701	0.112917	0.0480635	0.0568831	0.0252715	0.0351528	0.0245606	0.0355654
312.6	1.24251	1.23832	0.750731	0.763893	0.45306	0.470607	0.248377	0.263257	0.14195	0.155046	0.0654058	0.0714053		312.6	0.401653	0.408935	0.225215	0.230118	0.104411	0.112848	0.0476255	0.0568488	0.0248498	0.0351316	0.0247515	0.035544
312.8	1.24268	1.2378	0.750392	0.763575	0.453125	0.470411	0.248535	0.263147	0.142211	0.154981	0.065568	0.0713755		312.8	0.401823	0.408688	0.225104	0.229979	0.104565	0.11278	0.0476465	0.0568145	0.0247976	0.0351104	0.0250093	0.0355225
313	1.24202	1.23729	0.750343	0.763257	0.453479	0.470215	0.248853	0.263038	0.142196	0.154916	0.0656033	0.0713458		313	0.401897	0.408441	0.224608	0.22984	0.104237	0.112712	0.046976	0.0567803	0.0245193	0.0350893	0.0246491	0.0355011
313.2	1.24146	1.23677	0.750267	0.762939	0.453244	0.470019	0.248868	0.262928	0.142434	0.154852	0.0653298	0.0713161		313.2	0.401686	0.408195	0.224476	0.229702	0.104787	0.112644	0.0469272	0.056746	0.0247305	0.0350681	0.025134	0.0354797
313.4	1.24141	1.23625	0.749757	0.762621	0.452856	0.469824	0.24945	0.262819	0.142347	0.154787	0.0652391	0.0712864		313.4	0.401487	0.407949	0.224628	0.229563	0.104839	0.112576	0.0472069	0.0567118	0.0244563	0.0350469	0.0250636	0.0354583
313.6	1.24161	1.23574	0.749113	0.762303	0.452975	0.469628	0.250112	0.262709	0.142405	0.154723	0.0651331	0.0712567		313.6	0.400499	0.407703	0.22435	0.229425	0.104998	0.112508	0.0461773	0.0566776	0.0238574	0.0350258	0.0242644	0.0354369
313.8	1.2412	1.23523	0.749106	0.761986	0.452891	0.469432	0.250652	0.2626	0.142356	0.154659	0.0652151	0.071227		313.8	0.399852	0.407457	0.224117	0.229286	0.104884	0.112441	0.045348	0.0566434	0.0232521	0.0350047	0.0239736	0.0354155
314	1.24113	1.23471	0.748607	0.761668	0.453014	0.469237	0.250718	0.26249	0.142494	0.154594	0.0650085	0.0711973		314	0.399856	0.407211	0.224449	0.229148	0.105453	0.112373	0.0456139	0.0566092	0.0238366	0.0349836	0.0247362	0.0353942
314.2	1.24095	1.2342	0.748388	0.761351	0.453019	0.469041	0.251206	0.262381	0.142602	0.15453	0.0652664	0.0711676		314.2	0.400343	0.406965	0.224122	0.22901	0.106064	0.112305	0.0459265	0.0565751	0.0241856	0.0349625	0.0250325	0.0353728
314.4	1.24071	1.23368	0.747842	0.761034	0.45363	0.468846	0.251655	0.262272	0.142382	0.154465	0.0656309	0.071138		314.4	0.400451	0.40672	0.223659	0.228871	0.106433	0.112237	0.0455527	0.056541	0.0241183	0.0349414	0.0251567	0.0353515
314.6	1.23982	1.23317	0.747212	0.760717	0.453431	0.468651	0.251437	0.262162	0.142037	0.154401	0.0649873	0.0711084		314.6	0.40015	0.406475	0.223428	0.228733	0.106722	0.11217	0.0454393	0.0565069	0.0244927	0.0349203	0.0251973	0.0353301
314.8	1.23853	1.23265	0.746563	0.7604	0.452725	0.468455	0.250809	0.262053	0.141081	0.154337	0.0649952	0.0710788		314.8	0.399824	0.40623	0.223425	0.228595	0.106747	0.112102	0.0451263	0.0564728	0.0245403	0.0348992	0.0251133	0.0353088
315	1.23706	1.23214	0.74556	0.760083	0.452018	0.46826	0.250428	0.261944	0.140361	0.154272	0.0645575	0.0710492		315	0.399154	0.405984	0.222886	0.228458	0.106634	0.112034	0.0442757	0.0564387	0.0244558	0.0348782	0.0246206	0.0352875
315.2	1.23629	1.23163	0.745815	0.759767	0.451764	0.468065	0.250708	0.261835	0.140177	0.154208	0.0647786	0.0710196		315.2	0.398354	0.40574	0.222571	0.22832	0.106255	0.111967	0.0443881	0.0564047	0.0244166	0.0348572	0.024323	0.0352663
315.4	1.23533	1.23111	0.744885	0.75945	0.450722	0.46787	0.249953	0.261726	0.140259	0.154144	0.0644943	0.07099		315.4	0.39788	0.405495	0.222377	0.228182	0.106573	0.111899	0.0445389	0.0563707	0.0244787	0.0348361	0.0249666	0.035245
315.6	1.23487	1.2306	0.74396	0.759134	0.450238	0.467675	0.249286	0.261617	0.139874	0.15408	0.0641318	0.0709604		315.6	0.398207	0.40525	0.222388	0.228044	0.106328	0.111832	0.0449626	0.0563367	0.0249446	0.0348151	0.0247867	0.0352237
315.8	1.23349	1.23009	0.742961	0.758817	0.449687	0.467481	0.248956	0.261508	0.139936	0.154015	0.0638182	0.0709308		315.8	0.398719	0.405006	0.223459	0.227907	0.10649	0.111764	0.0458	0.0563027	0.0257382	0.0347941	0.0254134	0.0352025
316	1.23292	1.22958	0.742917	0.758501	0.449537	0.467286	0.248543	0.261399	0.139848	0.153951	0.0636084	0.0709013		316	0.398837	0.404762	0.223986	0.227769	0.106268	0.111697	0.0466601	0.0562687	0.0258439	0.0347731	0.0257109	0.0351812
316.2	1.2321	1.22906	0.742739	0.758185	0.449466	0.467091	0.248225	0.26129	0.139947	0.153887	0.063534	0.0708718		316.2	0.398784	0.404517	0.223767	0.227632	0.106316	0.111629	0.047018	0.0562348	0.0258797	0.0347522	0.0255413	0.03516
316.4	1.23148	1.22855	0.742365	0.75787	0.449181	0.466897	0.248076	0.261181	0.139289	0.153823	0.0633424	0.0708422		316.4	0.398978	0.404273	0.224132	0.227495	0.106713	0.111562	0.0474483	0.0562009	0.0265427	0.0347312	0.0260049	0.0351388
316.6	1.23084	1.22804	0.741778	0.757554	0.448743	0.466702	0.247901	0.261072	0.139713	0.153759	0.0630682	0.0708127		316.6	0.399055	0.40403	0.224333	0.227358	0.106077	0.111495	0.0470907	0.056167	0.0261465	0.0347102	0.025894	0.0351176
316.8	1.23087	1.22753	0.741917	0.757238	0.448534	0.466508	0.248056	0.260964	0.139831	0.153695	0.062994	0.0707832		316.8	0.399105	0.403786	0.223994	0.22722	0.105693	0.111428	0.0476207	0.0561331	0.0261967	0.0346893	0.0262017	0.0350965
317	1.22988	1.22702	0.741942	0.756923	0.448214	0.466313	0.247716	0.260855	0.140042	0.153631	0.062841	0.0707538		317	0.398906	0.403542	0.223662	0.227083	0.105299	0.11136	0.0472507	0.0560992	0.0259357	0.0346684	0.0260124	0.0350753
317.2	1.22901	1.22651	0.741859	0.756608	0.448179	0.466119	0.247264	0.260746	0.140006	0.153567	0.0622098	0.0707243		317.2	0.398791	0.403299	0.223864	0.226946	0.105324	0.111293	0.0480493	0.0560654	0.0260191	0.0346475	0.0265829	0.0350541
317.4	1.22892	1.226	0.741785	0.756292	0.448314	0.465925	0.247279	0.260638	0.140291	0.153503	0.0619945	0.0706948		317.4	0.397846	0.403056	0.222488	0.226809	0.104453	0.111226	0.0476664	0.0560316	0.0252504	0.0346266	0.0261929	0.035033
317.6	1.2281	1.22549	0.742162	0.755977	0.448459	0.465731	0.24699	0.260529	0.14013	0.153439	0.0616551	0.0706654		317.6	0.397149	0.402813	0.222434	0.226673	0.104331	0.111159	0.0472556	0.0559978	0.0250487	0.0346057	0.0256748	0.0350118
317.8	1.22815	1.22497	0.74242	0.755663	0.448893	0.465537	0.247296	0.260421	0.140009	0.153375	0.0621506	0.0706359		317.8	0.39648	0.40257	0.222024	0.226536	0.104	0.111092	0.0471632	0.055964	0.0249361	0.0345848	0.0253207	0.0349907
318	1.22807	1.22446	0.742557	0.755348	0.449262	0.465343	0.247349	0.260312	0.140106	0.153311	0.062274	0.0706065		318	0.396817	0.402327	0.22203	0.226399	0.104232	0.111025	0.0474335	0.0559303	0.0254551	0.034564	0.0253959	0.0349696
318.2	1.22803	1.22395	0.742233	0.755033	0.449434	0.465149	0.247181	0.260204	0.140368	0.153247	0.0625276	0.0705771		318.2	0.396562	0.402084	0.221688	0.226263	0.104259	0.110958	0.0475417	0.0558965	0.0252211	0.0345431	0.025249	0.0349485
318.4	1.22781	1.22344	0.741828	0.754719	0.449616	0.464955	0.247195	0.260095	0.140166	0.153184	0.0624364	0.0705477		318.4	0.395675	0.401842	0.221263	0.226126	0.104384	0.110891	0.0471655	0.0558628	0.0253071	0.0345223	0.0250953	0.0349274
318.6	1.22721	1.22294	0.741573	0.754404	0.449108	0.464762	0.246822	0.259987	0.139639	0.15312	0.0626867	0.0705183		318.6	0.394707	0.401599	0.221174	0.22599	0.10422	0.110824	0.0470357	0.0558291	0.0253212	0.0345015	0.0248166	0.0349064
318.8	1.22704	1.22243	0.740908	0.75409	0.449077	0.464568	0.246455	0.259879	0.139178	0.153056	0.0627057	0.0704889		318.8	0.39402	0.401357	0.220811	0.225854	0.104414	0.110757	0.0465333	0.0557954	0.0251973	0.0344806	0.0243958	0.0348853
319	1.22709	1.22192	0.740437	0.753776	0.449071	0.464375	0.246598	0.25977	0.138973	0.152992	0.0631734	0.0704596		319	0.393472	0.401115	0.219754	0.225717	0.103895	0.110691	0.0461838	0.0557618	0.0245674	0.0344598	0.0239022	0.0348643
319.2	1.22662	1.22141	0.739713	0.753462	0.448485	0.464181	0.246335	0.259662	0.139001	0.152928	0.0630082	0.0704302		319.2	0.392892	0.400873	0.219398	0.225581	0.103539	0.110624	0.0465337	0.0557281	0.0247976	0.0344391	0.0239191	0.0348433
319.4	1.22606	1.2209	0.738546	0.753148	0.447532	0.463988	0.245703	0.259554	0.139077	0.152865	0.0626472	0.0704009		319.4	0.39303	0.400631	0.219516	0.225445	0.103783	0.110557	0.0468634	0.0556945	0.0254465	0.0344183	0.0246202	0.0348222
319.6	1.22496	1.22039	0.737855	0.752834	0.447212	0.463794	0.245304	0.259446	0.139097	0.152801	0.0628084	0.0703716		319.6	0.393755	0.40039	0.219919	0.225309	0.103776	0.11049	0.0470114	0.0556609	0.0260141	0.0343975	0.0248184	0.0348012
319.8	1.22358	1.21988	0.736623	0.752521	0.44676	0.463601	0.244508	0.259338	0.139004	0.152737	0.0624269	0.0703422		319.8	0.393571	0.400148	0.219983	0.225173	0.103705	0.110424	0.0469871	0.0556274	0.0267031	0.0343768	0.025365	0.0347802
320	1.22264	1.21937	0.735716	0.752207	0.446325	0.463408	0.244056	0.25923	0.138984	0.152674	0.0625844	0.0703129		320	0.393637	0.399907	0.219875	0.225037	0.104119	0.110357	0.0472732	0.0555938	0.0266324	0.034356	0.0260904	0.0347593
320.2	1.22152	1.21887	0.73447	0.751894	0.446092	0.463215	0.244047	0.259122	0.138893	0.15261	0.0620411	0.0702837		320.2	0.39364	0.399666	0.219853	0.224902	0.104468	0.110291	0.0469533	0.0555603	0.0267105	0.0343353	0.0259509	0.0347383
320.4	1.22048	1.21836	0.733856	0.751581	0.445594	0.463022	0.244149	0.259014	0.138574	0.152547	0.0619284	0.0702544		320.4	0.393636	0.399424	0.219917	0.224766	0.104337	0.110224	0.0465388	0.0555268	0.0268625	0.0343146	0.0261951	0.0347174
320.6	1.21918	1.21785	0.733387	0.751268	0.444792	0.462829	0.243359	0.258906	0.138733	0.152483	0.0615528	0.0702251		320.6	0.393086	0.399184	0.219394	0.224631	0.103551	0.110158	0.045703	0.0554933	0.0264373	0.0342939	0.02595	0.0346964
320.8	1.21832	1.21734	0.732625	0.750955	0.444777	0.462637	0.24325	0.258798	0.138962	0.15242	0.0615899	0.0701959		320.8	0.393188	0.398943	0.219136	0.224495	0.103524	0.110091	0.0457989	0.0554598	0.0266969	0.0342732	0.026463	0.0346755
321	1.21723	1.21684	0.732677	0.750642	0.444692	0.462444	0.242681	0.25869	0.139642	0.152356	0.0615112	0.0701666		321	0.392986	0.398702	0.218539	0.22436	0.103226	0.110025	0.0454307	0.0554263	0.0263482	0.0342526	0.0263023	0.0346546
321.2	1.21617	1.21633	0.732681	0.750329	0.444723	0.462251	0.242403	0.258583	0.139592	0.152293	0.0617288	0.0701374		321.2	0.392287	0.398462	0.218164	0.224224	0.102834	0.109958	0.0455602	0.0553929	0.0261133	0.0342319	0.0263593	0.0346337
321.4	1.21585	1.21582	0.732712	0.750017	0.444534	0.462059	0.242599	0.258475	0.139527	0.152229	0.0622292	0.0701082		321.4	0.392093	0.398221	0.217415	0.224089	0.10308	0.109892	0.0454895	0.0553595	0.0263554	0.0342112	0.0264114	0.0346128
321.6	1.21602	1.21532	0.733226	0.749704	0.444702	0.461866	0.242973	0.258367	0.139173	0.152166	0.0627825	0.070079		321.6	0.391953	0.397981	0.218554	0.223954	0.103493	0.109826	0.0457983	0.0553261	0.0266609	0.0341906	0.0262724	0.0345919
321.8	1.21596	1.21481	0.733392	0.749392	0.444712	0.461674	0.243817	0.25826	0.139399	0.152102	0.0632685	0.0700498		321.8	0.391629	0.397741	0.218593	0.223819	0.103532	0.109759	0.0454366	0.0552928	0.0264014	0.03417	0.0260101	0.034571
322	1.21573	1.2143	0.733856	0.74908	0.44455	0.461481	0.243781	0.258152	0.139696	0.152039	0.063579	0.0700206		322	0.391682	0.397501	0.218985	0.223684	0.103473	0.109693	0.0453687	0.0552594	0.0260959	0.0341494	0.0259136	0.0345502
322.2	1.21601	1.2138	0.734214	0.748768	0.444424	0.461289	0.243963	0.258045	0.139905	0.151976	0.0642763	0.0699914		322.2	0.391202	0.397261	0.219056	0.223549	0.10332	0.109627	0.0456273	0.0552261	0.0258123	0.0341288	0.0260134	0.0345293
322.4	1.2157	1.21329	0.734191	0.748456	0.444195	0.461097	0.244059	0.257937	0.139213	0.151912	0.0643315	0.0699623		322.4	0.390613	0.397022	0.21875	0.223414	0.103281	0.109561	0.0458661	0.0551928	0.0257371	0.0341082	0.0259777	0.0345085
322.6	1.21519	1.21279	0.73422	0.748144	0.443693	0.460905	0.243809	0.25783	0.1382	0.151849	0.0644928	0.0699331		322.6	0.389964	0.396782	0.218426	0.223279	0.102807	0.109495	0.0458466	0.0551595	0.0251901	0.0340876	0.0254465	0.0344877
322.8	1.21507	1.21228	0.734356	0.747832	0.44384	0.460713	0.243753	0.257722	0.137848	0.151786	0.0642346	0.069904		322.8	0.389909	0.396543	0.218063	0.223145	0.103066	0.109429	0.0460372	0.0551262	0.0250278	0.0340671	0.0254172	0.0344669
323	1.2148	1.21178	0.734228	0.747521	0.443454	0.460521	0.243791	0.257615	0.137737	0.151723	0.0644227	0.0698749		323	0.38974	0.396304	0.217137	0.22301	0.10282	0.109363	0.0462836	0.055093	0.0247877	0.0340465	0.0249001	0.0344461
323.2	1.21394	1.21127	0.733715	0.747209	0.442386	0.460329	0.243397	0.257508	0.137531	0.151659	0.0632831	0.0698458		323.2	0.389791	0.396065	0.217834	0.222876	0.102994	0.109297	0.0463249	0.0550597	0.0247566	0.034026	0.0246181	0.0344253
323.4	1.21248	1.21077	0.733437	0.746898	0.442091	0.460138	0.242931	0.2574	0.137629	0.151596	0.0633076	0.0698167		323.4	0.389928	0.395826	0.218246	0.222741	0.103408	0.109231	0.0466686	0.0550265	0.0247296	0.0340055	0.0245974	0.0344046
323.6	1.21193	1.21026	0.733006	0.746587	0.441969	0.459946	0.242737	0.257293	0.137531	0.151533	0.0634412	0.0697876		323.6	0.390051	0.395587	0.218348	0.222607	0.103259	0.109165	0.046695	0.0549933	0.0248566	0.0339849	0.0243283	0.0343838
323.8	1.21095	1.20976	0.731865	0.746276	0.441517	0.459754	0.242531	0.257186	0.137267	0.15147	0.0626237	0.0697585		323.8	0.389851	0.395349	0.218462	0.222472	0.103795	0.109099	0.0471163	0.0549601	0.0249087	0.0339645	0.0247179	0.0343631
324	1.2095	1.20926	0.730743	0.745965	0.44137	0.459563	0.24252	0.257079	0.136942	0.151407	0.062041	0.0697295		324	0.389784	0.39511	0.218848	0.222338	0.104029	0.109033	0.0471535	0.054927	0.024726	0.033944	0.0250456	0.0343424
324.2	1.20858	1.20875	0.729916	0.745655	0.441441	0.459371	0.242224	0.256972	0.136734	0.151344	0.0614984	0.0697004		324.2	0.38948	0.394872	0.219046	0.222204	0.103602	0.108968	0.0465925	0.0548939	0.0245687	0.0339235	0.0245605	0.0343216
324.4	1.20796	1.20825	0.729096	0.745344	0.441177	0.45918	0.241603	0.256865	0.13658	0.151281	0.0611482	0.0696714		324.4	0.388752	0.394634	0.218831	0.22207	0.102854	0.108902	0.0461877	0.0548608	0.0244207	0.033903	0.0241977	0.0343009
324.6	1.20676	1.20774	0.728544	0.745033	0.441011	0.458989	0.240973	0.256758	0.136681	0.151218	0.0603587	0.0696424		324.6	0.388017	0.394396	0.218363	0.221936	0.102277	0.108836	0.0460349	0.0548277	0.0244198	0.0338826	0.0238684	0.0342802
324.8	1.20632	1.20724	0.727609	0.744723	0.441413	0.458798	0.241108	0.256651	0.137116	0.151155	0.0598995	0.0696134		324.8	0.387674	0.394158	0.218353	0.221802	0.101955	0.108771	0.0461567	0.0547946	0.0247063	0.0338621	0.0241109	0.0342596
325	1.20675	1.20674	0.727573	0.744413	0.441781	0.458606	0.24105	0.256544	0.137538	0.151092	0.0601088	0.0695844		325	0.386956	0.39392	0.217701	0.221669	0.101561	0.108705	0.0456351	0.0547615	0.0243272	0.0338417	0.0238652	0.0342389
325.2	1.20634	1.20624	0.726877	0.744103	0.441537	0.458415	0.240935	0.256437	0.137205	0.151029	0.0601961	0.0695554		325.2	0.386392	0.393682	0.217467	0.221535	0.101326	0.108639	0.045645	0.0547285	0.0242417	0.0338213	0.0239184	0.0342183
325.4	1.20676	1.20573	0.7268	0.743793	0.441484	0.458224	0.241388	0.25633	0.137448	0.150966	0.0604092	0.0695264		325.4	0.386137	0.393445	0.217229	0.221401	0.101521	0.108574	0.0454244	0.0546955	0.0243667	0.0338009	0.0243236	0.0341976
325.6	1.20706	1.20523	0.727225	0.743483	0.441625	0.458034	0.242355	0.256223	0.13819	0.150903	0.0608947	0.0694975		325.6	0.385603	0.393208	0.217058	0.221268	0.101047	0.108508	0.04505	0.0546625	0.0240128	0.0337805	0.0243122	0.034177
325.8	1.20628	1.20473	0.727162	0.743173	0.44132	0.457843	0.242297	0.256117	0.137996	0.15084	0.0609107	0.0694685		325.8	0.385442	0.39297	0.21659	0.221134	0.100288	0.108443	0.0447795	0.0546295	0.0233962	0.0337601	0.0245374	0.0341564
326	1.20631	1.20423	0.727112	0.742864	0.44087	0.457652	0.242045	0.25601	0.137788	0.150777	0.0614272	0.0694396		326	0.385051	0.392733	0.215806	0.221001	0.09984	0.108378	0.044659	0.0545966	0.0232771	0.0337398	0.0248179	0.0341358
326.2	1.20562	1.20373	0.726726	0.742554	0.44003	0.457461	0.241847	0.255903	0.137563	0.150715	0.0614061	0.0694106		326.2	0.38467	0.392496	0.215274	0.220868	0.0990909	0.108312	0.044392	0.0545637	0.0231536	0.0337194	0.0251644	0.0341152
326.4	1.20492	1.20322	0.726309	0.742245	0.439827	0.457271	0.24156	0.255797	0.137369	0.150652	0.0611835	0.0693817		326.4	0.384548	0.39226	0.214711	0.220734	0.0989743	0.108247	0.0443226	0.0545308	0.0229973	0.0336991	0.0253231	0.0340946
326.6	1.20418	1.20272	0.726335	0.741936	0.439475	0.45708	0.241598	0.25569	0.137264	0.150589	0.0615767	0.0693528		326.6	0.384289	0.392023	0.213912	0.220601	0.0987782	0.108182	0.0436986	0.0544979	0.0224989	0.0336788	0.0253766	0.034074
326.8	1.20419	1.20222	0.726769	0.741627	0.439655	0.45689	0.241675	0.255584	0.137798	0.150526	0.0618894	0.0693239		326.8	0.384533	0.391787	0.213483	0.220468	0.0993458	0.108116	0.0439443	0.054465	0.0227404	0.0336584	0.0261027	0.0340535
327	1.20341	1.20172	0.726192	0.741318	0.438922	0.4567	0.241448	0.255477	0.137795	0.150464	0.0618874	0.0692951		327	0.384578	0.39155	0.212972	0.220335	0.0993731	0.108051	0.0438958	0.0544321	0.0225405	0.0336381	0.0256083	0.0340329
327.2	1.20254	1.20122	0.726099	0.741009	0.438477	0.456509	0.24148	0.255371	0.137685	0.150401	0.0618536	0.0692662		327.2	0.384955	0.391314	0.213518	0.220202	0.0993416	0.107986	0.0440905	0.0543993	0.0224266	0.0336179	0.0255152	0.0340124
327.4	1.20151	1.20072	0.725821	0.7407	0.438303	0.456319	0.24121	0.255264	0.137267	0.150338	0.0616261	0.0692373		327.4	0.384712	0.391078	0.212685	0.220069	0.0992502	0.107921	0.04412	0.0543665	0.0228352	0.0335976	0.0255341	0.0339919
327.6	1.20061	1.20022	0.72555	0.740392	0.437779	0.456129	0.241148	0.255158	0.137077	0.150276	0.0609994	0.0692085		327.6	0.384674	0.390842	0.212278	0.219937	0.0987153	0.107856	0.0444379	0.0543337	0.0227578	0.0335773	0.0251579	0.0339714
327.8	1.1997	1.19972	0.725323	0.740083	0.437552	0.455939	0.241601	0.255052	0.137172	0.150213	0.060868	0.0691797		327.8	0.384866	0.390607	0.212539	0.219804	0.0993071	0.107791	0.0452342	0.0543009	0.0231581	0.0335571	0.0257692	0.0339509
328	1.19841	1.19922	0.724905	0.739775	0.437069	0.455749	0.240965	0.254945	0.13651	0.150151	0.0601035	0.0691508		328	0.384705	0.390371	0.212951	0.219671	0.0993477	0.107726	0.0450118	0.0542682	0.023654	0.0335368	0.0253739	0.0339304
328.2	1.19833	1.19872	0.724699	0.739467	0.436934	0.455559	0.240468	0.254839	0.136435	0.150088	0.0600033	0.0691221		328.2	0.384582	0.390135	0.213396	0.219539	0.0998478	0.107661	0.0452737	0.0542354	0.0243431	0.0335166	0.0249952	0.03391
328.4	1.19829	1.19822	0.724108	0.739159	0.436855	0.45537	0.240532	0.254733	0.136364	0.150025	0.0594018	0.0690932		328.4	0.383948	0.3899	0.213648	0.219407	0.100004	0.107596	0.0457383	0.0542027	0.0247012	0.0334964	0.0250843	0.0338895
328.6	1.19749	1.19772	0.723579	0.738851	0.436943	0.45518	0.239968	0.254627	0.135922	0.149963	0.0589006	0.0690645		328.6	0.383322	0.389665	0.213923	0.219274	0.100604	0.107531	0.0461161	0.05417	0.0252417	0.0334762	0.0249709	0.0338691
328.8	1.19755	1.19722	0.723127	0.738543	0.436921	0.45499	0.239978	0.254521	0.135935	0.1499	0.0588319	0.0690357		328.8	0.382492	0.38943	0.213627	0.219142	0.100724	0.107466	0.0457417	0.0541374	0.0253779	0.033456	0.02467	0.0338487
329	1.19811	1.19672	0.722817	0.738236	0.436919	0.454801	0.239689	0.254415	0.135993	0.149838	0.0589782	0.0690069		329	0.381923	0.389195	0.213832	0.21901	0.101061	0.107401	0.045513	0.0541047	0.0255666	0.0334358	0.024686	0.0338282
329.2	1.19741	1.19623	0.722196	0.737928	0.436255	0.454611	0.239323	0.254309	0.135468	0.149776	0.0590975	0.0689782		329.2	0.381317	0.38896	0.213802	0.218878	0.101493	0.107336	0.0453962	0.0540721	0.0255349	0.0334156	0.0243643	0.0338078
329.4	1.19726	1.19573	0.722326	0.737621	0.436597	0.454422	0.239831	0.254203	0.13543	0.149713	0.0592394	0.0689495		329.4	0.380502	0.388726	0.213512	0.218746	0.101414	0.107272	0.0451446	0.0540395	0.0254163	0.0333955	0.0242501	0.0337874
329.6	1.19718	1.19523	0.7222	0.737313	0.436099	0.454233	0.239898	0.254097	0.135289	0.149651	0.0594009	0.0689208		329.6	0.380169	0.388491	0.213233	0.218614	0.101369	0.107207	0.0449997	0.0540069	0.0252007	0.0333753	0.0244428	0.0337671
329.8	1.19682	1.19473	0.721588	0.737006	0.435043	0.454043	0.239043	0.253991	0.134532	0.149589	0.0593353	0.068892		329.8	0.379789	0.388257	0.212966	0.218482	0.101029	0.107142	0.0453237	0.0539743	0.0250567	0.0333552	0.0248872	0.0337467
330	1.19652	1.19423	0.721323	0.736699	0.434193	0.453854	0.239038	0.253885	0.134668	0.149526	0.0602378	0.0688633		330	0.379537	0.388023	0.21259	0.21835	0.100706	0.107078	0.0449415	0.0539417	0.0251256	0.0333351	0.0248649	0.0337263
330.2	1.19609	1.19374	0.720782	0.736392	0.433923	0.453665	0.238918	0.25378	0.135013	0.149464	0.0604801	0.0688347		330.2	0.37967	0.387789	0.212556	0.218218	0.100194	0.107013	0.0445727	0.0539092	0.0247695	0.033315	0.0250043	0.033706
330.4	1.19567	1.19324	0.720221	0.736086	0.434234	0.453476	0.238902	0.253674	0.135305	0.149402	0.060773	0.068806		330.4	0.379447	0.387555	0.211859	0.218087	0.0997114	0.106949	0.0441881	0.0538767	0.0239747	0.0332949	0.0246523	0.0336857
330.6	1.19507	1.19274	0.720233	0.735779	0.434123	0.453287	0.239252	0.253568	0.135409	0.149339	0.0610228	0.0687773		330.6	0.379346	0.387321	0.21162	0.217955	0.0988822	0.106884	0.0439367	0.0538442	0.0238632	0.0332748	0.0249309	0.0336653
330.8	1.19453	1.19225	0.719856	0.735473	0.433876	0.453099	0.238818	0.253463	0.135656	0.149277	0.0605817	0.0687487		330.8	0.379699	0.387087	0.211617	0.217824	0.0985225	0.10682	0.0441168	0.0538117	0.0240884	0.0332547	0.0249292	0.033645
331	1.19315	1.19175	0.719278	0.735166	0.433439	0.45291	0.238624	0.253357	0.13547	0.149215	0.0602169	0.06872		331	0.379429	0.386854	0.211081	0.217692	0.0973136	0.106755	0.0436815	0.0537793	0.0235845	0.0332347	0.0242253	0.0336248
331.2	1.19215	1.19125	0.719196	0.73486	0.43365	0.452721	0.239025	0.253252	0.135353	0.149153	0.0598955	0.0686914		331.2	0.379587	0.386621	0.2105	0.217561	0.0964866	0.106691	0.0436219	0.0537468	0.0234701	0.0332146	0.0241223	0.0336045
331.4	1.19135	1.19076	0.719023	0.734554	0.433643	0.452533	0.238643	0.253146	0.135328	0.149091	0.0590414	0.0686628		331.4	0.378903	0.386387	0.209883	0.21743	0.0962162	0.106626	0.0430651	0.0537144	0.0230874	0.0331946	0.0234542	0.0335842
331.6	1.19048	1.19026	0.719079	0.734248	0.433325	0.452344	0.238658	0.253041	0.135763	0.149029	0.0592414	0.0686342		331.6	0.379022	0.386154	0.20992	0.217299	0.0962424	0.106562	0.0436241	0.053682	0.0229523	0.0331746	0.0233683	0.0335639
331.8	1.19018	1.18976	0.719006	0.733942	0.433057	0.452156	0.238814	0.252935	0.135837	0.148967	0.0595257	0.0686056		331.8	0.379443	0.385921	0.210489	0.217168	0.0966731	0.106498	0.0438173	0.0536496	0.0235387	0.0331546	0.0236677	0.0335437
332	1.18963	1.18927	0.71858	0.733636	0.432985	0.451967	0.238497	0.25283	0.135098	0.148905	0.059075	0.068577		332	0.379151	0.385689	0.210553	0.217037	0.0971068	0.106434	0.0436315	0.0536173	0.0236492	0.0331346	0.0233067	0.0335235
332.2	1.18939	1.18877	0.717649	0.733331	0.43271	0.451779	0.238325	0.252725	0.134877	0.148843	0.0588897	0.0685485		332.2	0.378952	0.385456	0.210624	0.216906	0.0979894	0.106369	0.0438692	0.0535849	0.0240427	0.0331146	0.0233981	0.0335032
332.4	1.18948	1.18828	0.716971	0.733025	0.432998	0.451591	0.238627	0.252619	0.134948	0.148781	0.058844	0.0685199		332.4	0.378784	0.385224	0.210757	0.216775	0.0981147	0.106305	0.0443617	0.0535526	0.0239421	0.0330946	0.0238103	0.033483
332.6	1.18953	1.18778	0.716931	0.73272	0.433824	0.451403	0.238249	0.252514	0.135159	0.148719	0.0592363	0.0684914		332.6	0.377865	0.384991	0.210073	0.216644	0.0985317	0.106241	0.0440248	0.0535203	0.0237974	0.0330746	0.0235774	0.0334628
332.8	1.18952	1.18729	0.716475	0.732415	0.434108	0.451215	0.238606	0.252409	0.135588	0.148657	0.0593862	0.0684628		332.8	0.377202	0.384759	0.20925	0.216513	0.0985018	0.106177	0.0438417	0.053488	0.0236975	0.0330547	0.0235568	0.0334426
333	1.18958	1.18679	0.715963	0.73211	0.434547	0.451027	0.238289	0.252304	0.13564	0.148595	0.0598167	0.0684343		333	0.376848	0.384527	0.2089	0.216383	0.0982438	0.106113	0.043402	0.0534558	0.0238647	0.0330348	0.0234459	0.0334225
333.2	1.18859	1.1863	0.715017	0.731805	0.434083	0.450839	0.23809	0.252199	0.135183	0.148533	0.0593595	0.0684058		333.2	0.37672	0.384295	0.208118	0.216252	0.0982439	0.106049	0.0433996	0.0534235	0.0237585	0.0330148	0.0230009	0.0334023
333.4	1.18876	1.18581	0.71516	0.7315	0.434332	0.450651	0.23848	0.252094	0.135455	0.148471	0.0595851	0.0683773		333.4	0.376522	0.384063	0.208171	0.216122	0.0985783	0.105985	0.0437922	0.0533913	0.023886	0.0329949	0.0233727	0.0333822
333.6	1.18914	1.18531	0.715327	0.731195	0.433315	0.450463	0.237922	0.251989	0.135666	0.148409	0.0596328	0.0683488		333.6	0.376928	0.383832	0.208733	0.215992	0.0987856	0.105921	0.0438132	0.0533591	0.0238401	0.032975	0.0237283	0.033362
333.8	1.18855	1.18482	0.715298	0.730891	0.433095	0.450276	0.237965	0.251884	0.135665	0.148347	0.0600695	0.0683204		333.8	0.37707	0.3836	0.209108	0.215861	0.0984944	0.105857	0.0439909	0.0533269	0.0239325	0.0329551	0.0239259	0.0333419
334	1.1881	1.18432	0.715708	0.730586	0.433362	0.450088	0.23853	0.251779	0.136464	0.148285	0.0612056	0.0682919		334	0.377411	0.383369	0.209888	0.215731	0.0987488	0.105793	0.044136	0.0532947	0.0241143	0.0329353	0.0242718	0.0333218
334.2	1.18789	1.18383	0.715443	0.730282	0.433102	0.449901	0.23827	0.251674	0.136668	0.148224	0.0612374	0.0682635		334.2	0.377557	0.383137	0.210356	0.215601	0.0988555	0.105729	0.0439779	0.0532626	0.0239616	0.0329154	0.0247441	0.0333017
334.4	1.18762	1.18334	0.715163	0.729978	0.432524	0.449713	0.238134	0.251569	0.136729	0.148162	0.0614382	0.068235		334.4	0.377075	0.382906	0.210868	0.215471	0.0984066	0.105666	0.0436602	0.0532305	0.0238694	0.0328955	0.0244801	0.0332816
[truncated: 1,327 more rows]

## Sheet: Fig.2d
	minibinder 7.1 BLI													minibinder 8.6 BLI
[truncated: 3,001 more rows]

## Sheet: Fig.2e
7.1 CD					8.6 CD
[truncated: 62 more rows]

## Sheet: Fig.4c
	Controls
[truncated: 11 more rows]

## Sheet: Sup. Fig. 1
minibinder 1 BLI														minibinder 2 BLI														minibinder 3 BLI														minibinder 4 BLI
[truncated: 3,001 more rows]
[truncated: 70 more columns]

[truncated: 9 more sheets: Sup. Fig. 3a_part1, Sup. Fig. 3a_part2, Sup. Fig. 3b, Sup. Fig. 9a, Sup. Fig. 9d, Sup. Fig. 9e, Sup. Fig. 9 Gels, Sup. Fig. 10a, Sup. Fig. 10b]
